# Supplementary material for: Integrative analysis of protein-coding and non-coding RNAs identifies clinically relevant subtypes of clear cell renal cell carcinoma
Source: Oncotarget. 2016 Sep 29;7(50):82671–85. doi: 10.18632/oncotarget.12340 (PMC5347723; doi:10.18632/oncotarget.12340)
Supplement: Supplementary file 2 [file oncotarget-07-82671-s002.xlsx]

## Sheet: Supplementary Table S3
Supplementary Table S3. Clinical information and Integrated transcriptomic classification assignment of the 431 ccRCCs used in this study.
note: Annotations of other classifications are from references 27(reassess_bcCall), 22 (lncCluster_Mol.Oncology), 11(mRNACluster_Nature and miRNACluster_Nature) and 26(ClearCode34_cca_ccb).
patients	Integrated transcriptomic classification	ClearCode34_cca_ccb	mRNACluster_Nature	miRNACluster_Nature	lncCluster_Mol.Oncology	reassess_bcCall	OS	Vital_status	gender	neoplasm_histologic_grade	pathologic_M	pathologic_N	pathologic_T	pathologic_stage	age_at_initial_pathologic_diagnosis	person_neoplasm_cancer_status	history_of_neoadjuvant_treatment	laterality
TCGA-A3-3307-01	R1	ccA	1	3	cluster1	IIIc	1436	0	MALE	G3	M0	N0	T3	Stage III	66	WITH TUMOR	No	Right
TCGA-A3-3349-01	R1	ccA	3	4	cluster1	IIIc	1385	0	FEMALE	G2	M0	N0	T1	Stage I	34	TUMOR FREE	No	Left
TCGA-A3-3362-01	R1	ccA	1	3	cluster1	IIIc	1559	0	FEMALE	G2	M0	N0	T1	Stage I	60	TUMOR FREE	No	Left
TCGA-A3-3365-01	R1	ccA	1	4	cluster1	IIIc	873	0	MALE	G2	M0	NX	T1	Stage I	46		No	Right
TCGA-A3-3373-01	R1	ccA	1	3	cluster3	IIIc	1621	0	FEMALE	G3	M0	N0	T1	Stage I	54	TUMOR FREE	No	Right
TCGA-AK-3428-01	R1	ccA	4	1	Not Available	IIIc	2223	0	MALE	G2	M0	N0	T3	Stage III	62	TUMOR FREE	No	Left
TCGA-AK-3429-01	R1	ccA	4	3	cluster3	IIIc	2017	0	FEMALE	G2	M0	N0	T2	Stage II	54	TUMOR FREE	No	Right
TCGA-AK-3434-01	R1	ccA	4	1	cluster1	IIIc	2087	0	MALE	G2	M0	NX	T1	Stage I	72	WITH TUMOR	No	Right
TCGA-AK-3444-01	R1	ccA	Not Available	3	Not Available	Not Available	1471	0	FEMALE	G2	M0	NX	T1	Stage I	80	TUMOR FREE	No	Left
TCGA-AK-3450-01	R1	ccA	4	3	cluster3	IIIc	1779	0	FEMALE	G2	M0	N0	T1	Stage I	85	TUMOR FREE	No	Right
TCGA-AK-3455-01	R1	ccA	4	3	cluster1	IIIc	683	1	FEMALE	G3	M0	NX	T3	Stage III	71		No	Right
TCGA-B0-4839-01	R1	ccA	4	3	cluster3	IIIc	1639	1	FEMALE	G2	M0	N0	T1	Stage I	80	TUMOR FREE	No	Left
TCGA-B0-4945-01	R1	ccA	1	3	cluster1	IIIc	2145	1	FEMALE	G2	M0	N0	T1	Stage I	75	TUMOR FREE	No	Right
TCGA-B0-5119-01	R1	ccA	1	3	cluster3	IIIc	59	0	FEMALE	G2	M0	N0	T1	Stage I	61	TUMOR FREE	No	Right
TCGA-B0-5120-01	R1	ccA	3	3	cluster1	IIIc	493	0	FEMALE	G2	M0	N0	T1	Stage I	72	TUMOR FREE	No	Left
TCGA-B0-5121-01	R1	ccA	2	3	cluster1	IIIc	554	0	MALE	G2	M0	N0	T1	Stage I	56	TUMOR FREE	No	Right
TCGA-B0-5399-01	R1	ccA	4	4	cluster1	IIIc	652	0	MALE	G2	M0	N0	T1	Stage I	46	TUMOR FREE	No	Right
TCGA-B0-5692-01	R1	ccA	4	3	cluster3	IIIc	1487	0	FEMALE	G3	M0	N0	T3	Stage III	66	TUMOR FREE	No	Right
TCGA-B0-5693-01	R1	ccA	1	1	cluster3	IIIc	3076	0	FEMALE	G2	M0	NX	T1	Stage I	47	TUMOR FREE	No	Right
TCGA-B0-5695-01	R1	ccA	1	4	cluster3	IIIc	1420	0	FEMALE	G2	M0	N0	T1	Stage I	61	TUMOR FREE	No	Left
TCGA-B0-5696-01	R1	ccA	4	4	cluster3	IIIc	1727	0	MALE	G4	M0	N0	T3	Stage III	69	WITH TUMOR	No	Right
TCGA-B0-5698-01	R1	ccA	2	3	cluster3	IIIc	2583	0	MALE	G3	M0	N0	T1	Stage I	77	TUMOR FREE	No	Right
TCGA-B0-5700-01	R1	ccA	Not Available	3	cluster3	Not Available	1082	0	MALE	G2	M0	N0	T1	Stage I	77	TUMOR FREE	No	Left
TCGA-B0-5703-01	R1	ccA	2	1	cluster3	IIIc	1203	0	MALE	G3	M0	N0	T1	Stage I	73	TUMOR FREE	No	Left
TCGA-B0-5705-01	R1	ccA	1	4	cluster3	IIIc	3668	0	FEMALE	G2	M0	N0	T1	Stage I	65	TUMOR FREE	No	Left
TCGA-B0-5710-01	R1	ccA	1	4	cluster3	IIIc	1459	0	MALE	G2	M0	N0	T1	Stage I	57	WITH TUMOR	No	Right
TCGA-B0-5711-01	R1	ccA	1	1	cluster3	IIIc	2931	0	MALE	G3	M0	NX	T3	Stage III	50	TUMOR FREE	No	Right
TCGA-B0-5712-01	R1	ccA	Not Available	Not Available	cluster3	IIIc	2722	0	FEMALE	G3	M1	N0	T2	Stage IV	68	WITH TUMOR	No	Left
TCGA-B0-5713-01	R1	ccA	1	4	cluster3	IIIc	1865	0	FEMALE	G3	M0	N0	T3	Stage III	75	TUMOR FREE	No	Left
TCGA-B0-5812-01	R1	ccA	1	1	cluster3	IIIc	2963	0	MALE	G3	M0	NX	T1	Stage I	53	TUMOR FREE	No	Right
TCGA-B2-3924-01	R1	ccA	4	3	cluster3	IIIc	371	0	MALE	G2	M0	NX	T1	Stage I	73	TUMOR FREE	No	Left
TCGA-B2-4099-01	R1	ccA	4	3	cluster1	IIIc	374	0	MALE	G3	M0	NX	T1	Stage I	83	TUMOR FREE	No	Right
TCGA-B4-5377-01	R1	ccA	1	4	cluster3	IIIc	291	0	FEMALE	G3	M1	N0	T3	Stage IV	68	TUMOR FREE	No	Right
TCGA-B4-5834-01	R1	ccA	Not Available	Not Available	cluster3	IIIc	38	0	MALE	G1	M0	N0	T1	Stage I	59	TUMOR FREE	No	Right
TCGA-B4-5836-01	R1	ccA	Not Available	Not Available	cluster3	IIIc	141	0	FEMALE	G2	M0	N0	T1	Stage I	61	TUMOR FREE	No	Right
TCGA-B4-5843-01	R1	ccA	Not Available	Not Available	cluster3	IIIc	11	0	MALE	G2	M0	N0	T1	Stage I	45	TUMOR FREE	No	Right
TCGA-B4-5844-01	R1	ccA	Not Available	Not Available	cluster3	IIIc	7	0	FEMALE	G1	M0	N0	T2	Stage II	61	TUMOR FREE	No	Right
TCGA-B8-4146-01	R1	ccA	1	3	Not Available	IIIc	511	0	FEMALE	G2	M0	NX	T1	Stage I	41	TUMOR FREE	No	Right
TCGA-B8-4151-01	R1	ccA	4	3	cluster3	IIIc	280	0	FEMALE	G2	M0	N0	T3	Stage III	51	TUMOR FREE	No	Right
TCGA-B8-4153-01	R1	ccA	2	3	Not Available	IIIc	405	0	MALE	G3	M0	NX	T3	Stage III	74	WITH TUMOR	No	Left
TCGA-B8-4154-01	R1	ccA	4	3	cluster3	IIIc	255	0	FEMALE	G2	M0	N0	T1	Stage I	73	TUMOR FREE	No	Left
TCGA-B8-5159-01	R1	ccA	1	3	cluster3	IIIc	240	0	FEMALE	G3	M0	N0	T1	Stage I	61	TUMOR FREE	No	Right
TCGA-B8-5164-01	R1	ccA	1	3	cluster3	IIIc	23	0	MALE	G3	M0	N0	T3	Stage III	65	TUMOR FREE	No	Right
TCGA-B8-5165-01	R1	ccA	1	1	cluster3	IIIc	8	0	MALE	G2	M0	N0	T1	Stage I	43	TUMOR FREE	No	Right
TCGA-BP-4159-01	R1	ccA	4	1	cluster3	IIIc	2601	1	MALE	G2	M0	N0	T1	Stage I	70	WITH TUMOR	No	Right
TCGA-BP-4166-01	R1	ccA	3	1	cluster3	IIIc	13	0	MALE	G3	M0	N0	T3	Stage III	69	TUMOR FREE	No	Left
TCGA-BP-4174-01	R1	ccA	4	3	cluster3	IIIc	1879	0	MALE	G3	M0	N0	T2	Stage II	49	TUMOR FREE	No	Right
TCGA-BP-4329-01	R1	ccA	4	1	cluster3	IIIc	845	1	MALE	G2	M0	N0	T3	Stage III	75	WITH TUMOR	No	Right
TCGA-BP-4332-01	R1	ccA	1	1	cluster1	IIIc	1133	0	MALE	G2	M0	N0	T3	Stage III	36	TUMOR FREE	No	Left
TCGA-BP-4344-01	R1	ccA	Not Available	Not Available	cluster1	IIIc	1666	0	FEMALE	G2	M0	NX	T1	Stage I	75	TUMOR FREE	Yes	Right
TCGA-BP-4758-01	R1	ccA	4	3	cluster1	IIIc	2208	0	MALE	G2	M0	NX	T1	Stage I	40	TUMOR FREE	No	Right
TCGA-BP-4759-01	R1	ccA	4	4	cluster3	Not Available	2372	0	MALE	G2	M0	NX	T1	Stage I	50	TUMOR FREE	No	Left
TCGA-BP-4766-01	R1	ccA	1	3	cluster1	IIIc	1462	0	FEMALE	G3	M0	NX	T1	Stage I	43	TUMOR FREE	No	Right
TCGA-BP-4789-01	R1	ccA	1	1	cluster3	IIIc	1489	0	MALE	G2	M0	NX	T1	Stage I	48	TUMOR FREE	No	Right
TCGA-BP-4972-01	R1	ccA	1	1	cluster3	IIIc	1502	0	FEMALE	G3	M0	NX	T3	Stage III	43	TUMOR FREE	No	Left
TCGA-BP-4975-01	R1	ccA	1	Not Available	cluster3	IIIc	1433	0	MALE	G3	M0	NX	T1	Stage I	40	TUMOR FREE	No	Right
TCGA-BP-4976-01	R1	ccA	1	3	cluster3	IIIc	1632	0	MALE	G3	M0	NX	T1	Stage I	77	TUMOR FREE	No	Right
TCGA-BP-4993-01	R1	ccA	1	3	cluster3	IIIc	177	0	MALE	G3	M0	NX	T1	Stage I	58	TUMOR FREE	No	Left
TCGA-BP-4995-01	R1	ccA	1	1	cluster4	IIIb	1371	0	MALE	G3	M0	N0	T1	Stage I	68	TUMOR FREE	No	Right
TCGA-BP-5008-01	R1	ccA	1	1	cluster1	IIIc	1071	0	MALE	G2	M0	NX	T1	Stage I	46	TUMOR FREE	No	Right
TCGA-BP-5168-01	R1	ccA	1	1	cluster3	IIIc	1463	1	MALE	G2	M0	NX	T1	Stage I	75	TUMOR FREE	No	Right
TCGA-BP-5173-01	R1	ccA	4	3	cluster3	IIIc	53	1	MALE	G2	M0	NX	T1	Stage I	75	TUMOR FREE	No	Right
TCGA-BP-5176-01	R1	ccA	4	3	cluster3	IIIc	1590	1	FEMALE	G2	M0	NX	T1	Stage I	78	TUMOR FREE	No	Left
TCGA-BP-5177-01	R1	ccA	3	1	cluster3	Not Available	293	0	FEMALE	G3	M0	NX	T1	Stage I	46	TUMOR FREE	No	Right
TCGA-BP-5181-01	R1	ccA	Not Available	Not Available	cluster3	IIIc	1495	0	FEMALE	G2	M0	NX	T1	Stage I	58	TUMOR FREE	No	Left
TCGA-BP-5184-01	R1	ccA	Not Available	3	cluster3	Not Available	1133	0	MALE	G3	M0	NX	T1	Stage I	54	TUMOR FREE	No	Left
TCGA-BP-5186-01	R1	ccA	Not Available	3	cluster3	Not Available	693	0	FEMALE	G2	M0	N0	T1	Stage I	50	TUMOR FREE	No	Right
TCGA-BP-5192-01	R1	ccA	1	3	cluster3	IIIc	714	0	MALE	G2	M0	NX	T1	Stage I	59	TUMOR FREE	No	Right
TCGA-BP-5194-01	R1	ccA	1	1	cluster3	IIIc	408	0	MALE	G2	M0	NX	T1	Stage I	39	TUMOR FREE	No	Right
TCGA-BP-5202-01	R1	ccA	1	3	cluster3	IIIc	29	0	MALE	G2	M0	NX	T3	Stage III	75	TUMOR FREE	No	Right
TCGA-CJ-4634-01	R1	ccA	1	3	cluster1	IIIc	1820	0	FEMALE	G2	M0	NX	T1	Stage I	60	TUMOR FREE	No	Right
TCGA-CJ-4644-01	R1	ccA	4	3	cluster3	IIIc	336	1	FEMALE	G3	M1	N0	T3	Stage IV	48	WITH TUMOR	No	Left
TCGA-CJ-4885-01	R1	ccA	4	3	cluster3	IIIc	2125	0	MALE	G3	M1	NX	T3	Stage IV	64	WITH TUMOR	No	Right
TCGA-CJ-4886-01	R1	ccA	1	1	cluster3	IIIc	1952	0	FEMALE	G3	M0	NX	T1	Stage I	42	TUMOR FREE	No	Left
TCGA-CJ-4893-01	R1	ccA	1	1	cluster3	IIIc	750	0	FEMALE	G3	M0	NX	T1	Stage I	76	TUMOR FREE	No	Right
TCGA-CJ-4897-01	R1	ccA	1	3	cluster3	IIIc	1808	0	FEMALE	G3	M0	NX	T3	Stage III	79	WITH TUMOR	No	Right
TCGA-CJ-4899-01	R1	ccA	1	4	cluster1	IIIc	1528	0	MALE	G2	M0	NX	T1	Stage I	42	TUMOR FREE	No	Left
TCGA-CJ-4904-01	R1	ccA	1	4	cluster3	IIIc	1792	0	FEMALE	G3	M1	N1	T3	Stage IV	60	WITH TUMOR	No	Left
TCGA-CJ-4905-01	R1	ccA	1	4	cluster3	IIIc	1496	0	FEMALE	G2	M0	NX	T1	Stage I	62	TUMOR FREE	No	Right
TCGA-CJ-4907-01	R1	ccA	1	4	cluster3	IIIc	1499	0	MALE	G3	M0	NX	T3	Stage III	58	TUMOR FREE	No	Right
TCGA-CJ-5684-01	R1	ccA	1	4	cluster3	IIIc	2231	0	MALE	G2	M0	NX	T3	Stage III	61	TUMOR FREE	No	Right
TCGA-CJ-5686-01	R1	ccA	1	3	cluster3	IIIc	2038	0	FEMALE	G3	M0	NX	T1	Stage I	59	TUMOR FREE	No	Left
TCGA-CJ-6032-01	R1	ccA	1	3	cluster3	IIIc	2548	0	FEMALE	G3	M0	NX	T2	Stage II	63	TUMOR FREE	No	Right
TCGA-CW-5583-01	R1	ccA	1	1	cluster3	IIIc	2489	0	FEMALE	G2	M0	NX	T1	Stage I	51	TUMOR FREE	No	Right
TCGA-CW-5584-01	R1	ccA	1	3	cluster3	IIIc	164	1	MALE	G3	M0	N1	T3	Stage III	74		No	Right
TCGA-CW-5587-01	R1	ccA	1	1	cluster3	IIIc	2226	0	FEMALE	G2	M0	N0	T3	Stage III	62	TUMOR FREE	No	Left
TCGA-CW-6093-01	R1	ccA	1	4	cluster3	IIIc	3146	0	MALE	G1	M0	NX	T1	Stage I	73	TUMOR FREE	No	Right
TCGA-CZ-4856-01	R1	ccA	1	3	cluster3	IIIc	18	0	FEMALE	G2	M0	N0	T1	Stage I	62		No	Left
TCGA-CZ-4859-01	R1	ccA	1	3	cluster3	IIIc	1787	0	FEMALE	G2	M0	N0	T1	Stage I	59	TUMOR FREE	No	Right
TCGA-CZ-5453-01	R1	ccA	1	1	cluster3	IIIc	25	0	MALE	G2	M0	NX	T2	Stage II	67		No	Left
TCGA-CZ-5455-01	R1	ccA	1	4	cluster3	IIIc	561	1	MALE	G4	M1	NX	T3	Stage IV	63	WITH TUMOR	No	Right
TCGA-CZ-5457-01	R1	ccA	4	1	cluster3	IIIc	1547	0	MALE	G4	M0	NX	T3	Stage III	62	WITH TUMOR	No	Right
TCGA-CZ-5460-01	R1	ccA	4	1	cluster3	IIIc	1430	0	MALE	G2	M1	NX	T3	Stage IV	55	WITH TUMOR	No	Right
TCGA-CZ-5463-01	R1	ccA	1	3	cluster3	IIIc	662	0	MALE	G2	M0	NX	T2	Stage II	76		No	Left
TCGA-CZ-5465-01	R1	ccA	1	4	cluster1	IIIc	1377	0	FEMALE	G2	M0	NX	T3	Stage III	76	TUMOR FREE	No	Left
TCGA-CZ-5467-01	R1	ccA	1	4	cluster3	IIIc	73	1	FEMALE	G4	M0	N0	T3	Stage III	86	WITH TUMOR	No	Right
TCGA-CZ-5982-01	R1	ccA	1	4	cluster3	IIIc	2042	0	FEMALE	G2	M0	NX	T1	Stage I	59	TUMOR FREE	No	Left
TCGA-CZ-5986-01	R1	ccA	1	1	cluster3	IIIc	373	0	MALE	G3	M0	N0	T1	Stage I	61	TUMOR FREE	No	Left
TCGA-CZ-5989-01	R1	ccA	1	4	cluster3	IIIc	1599	0	MALE	G2	M0	N0	T2	Stage II	60	TUMOR FREE	No	Right
TCGA-DV-5566-01	R1	ccA	4	3	cluster3	IIIc	383	0	FEMALE	G2	M0	NX	T1	Stage I	67	WITH TUMOR	No	Right
TCGA-DV-5569-01	R1	ccA	1	4	cluster3	IIIc	355	0	FEMALE	G2	M0	NX	T1	Stage I	29	TUMOR FREE	No	Right
TCGA-DV-5575-01	R1	ccA	1	4	cluster3	IIIc	1006	0	FEMALE	G2	M0	NX	T1	Stage I	52	WITH TUMOR	No	Left
TCGA-EU-5904-01	R1	ccA	Not Available	4	Not Available	Not Available	551	0	FEMALE	G1	M0	NX	T1	Stage I	47	TUMOR FREE	No	Right
TCGA-EU-5906-01	R1	ccA	Not Available	4	cluster3	Not Available	206	0	MALE	G2	M0	NX	T1	Stage I	55	TUMOR FREE	No	Left
TCGA-B0-4841-01	R1	ccB	2	3	cluster3	Not Available	204	1	MALE	G3	M1	NX	T2	Stage IV	63	WITH TUMOR	No	Left
TCGA-A3-3323-01	R2	ccA	2	3	cluster1	IIIc	1106	0	MALE	G1	M0	NX	T1	Stage I	53	TUMOR FREE	No	Right
TCGA-B0-4816-01	R2	ccA	3	4	cluster1	IIIc	1371	1	MALE	G3	M0	N0	T2	Stage II	49	WITH TUMOR	No	Left
TCGA-CJ-4635-01	R2	ccA	2	2	cluster2	IIIc	1416	0	MALE	G3	M0	NX	T1	Stage I	48	TUMOR FREE	No	Left
TCGA-CJ-4872-01	R2	ccA	3	1	cluster2	IIIc	326	0	MALE	G4	M0	N0	T1	Stage I	51	TUMOR FREE	No	Right
TCGA-CW-6090-01	R2	ccA	3	2	cluster3	IIIc	2552	0	MALE	G3	M0	NX	T1	Stage I	68	TUMOR FREE	No	Right
TCGA-A3-3308-01	R2	ccB	3	4	cluster2	IIIc	16	0	FEMALE	G2	M0	N0	T3	Stage III	77	TUMOR FREE	No	Right
TCGA-A3-3316-01	R2	ccB	3	2	cluster2	IIIc	1493	0	MALE	G3	M0	NX	T2	Stage II	57	TUMOR FREE	No	Left
TCGA-A3-3317-01	R2	ccB	2	4	cluster2	Not Available	1491	0	MALE	G2	M0	N0	T2	Stage II	67	WITH TUMOR	No	Left
TCGA-A3-3319-01	R2	ccB	3	2	cluster2	IIIc	1130	0	MALE	G2	M0	NX	T1	Stage I	70	TUMOR FREE	No	Left
TCGA-A3-3347-01	R2	ccB	3	2	cluster2	IIIc	1610	1	FEMALE	G2	M0	N1	T1	Stage III	76	WITH TUMOR	No	Right
TCGA-A3-3378-01	R2	ccB	2	2	cluster2	IIIc	630	0	MALE	G3	M0	N0	T1	Stage I	60	TUMOR FREE	No	Left
TCGA-A3-3382-01	R2	ccB	3	2	cluster2	IIIc	574	0	MALE	G3	M0	NX	T1	Stage I	69	WITH TUMOR	No	Left
TCGA-AK-3426-01	R2	ccB	Not Available	Not Available	cluster2	Not Available	885	1	MALE	G3	M0	N1	T3	Stage III	37	WITH TUMOR	No	Right
TCGA-AK-3436-01	R2	ccB	4	2	cluster3	IIIc	2044	0	MALE	G2	M1	N0	T2	Stage IV	40	TUMOR FREE	No	Left
TCGA-AK-3445-01	R2	ccB	3	2	cluster2	IIIc	1280	0	MALE	G3	M0	NX	T3	Stage III	69	TUMOR FREE	No	Left
TCGA-B0-4688-01	R2	ccB	Not Available	Not Available	cluster2	IIIc	101	1	MALE	G4	M1	N0	T4	Stage IV	46	WITH TUMOR	No	Left
TCGA-B0-4690-01	R2	ccB	3	2	cluster2	IIIc	43	1	MALE	G3	M1	N0	T4	Stage IV	65	WITH TUMOR	No	Right
TCGA-B0-4691-01	R2	ccB	4	2	cluster2	IIIc	139	1	MALE	G3	M1	N0	T2	Stage IV	55	WITH TUMOR	No	Left
TCGA-B0-4694-01	R2	ccB	4	2	cluster3	IIIc	106	1	MALE	G4	M0	NX	T3	Stage III	72	TUMOR FREE	No	Left
TCGA-B0-4696-01	R2	ccB	Not Available	Not Available	cluster2	IIIc	866	1	MALE	G3	M0	N0	T3	Stage III	58	WITH TUMOR	No	Left
TCGA-B0-4697-01	R2	ccB	2	2	cluster2	Not Available	578	1	FEMALE	G4	M1	NX	T3	Stage IV	46	WITH TUMOR	No	Right
TCGA-B0-4698-01	R2	ccB	Not Available	Not Available	cluster2	Not Available	42	1	MALE	G4	M0	NX	T4	Stage IV	75	WITH TUMOR	No	Left
TCGA-B0-4700-01	R2	ccB	3	2	cluster2	IIIc	1980	1	MALE	G4	M1	NX	T4	Stage IV	60	WITH TUMOR	No	Right
TCGA-B0-4703-01	R2	ccB	3	2	cluster2	IIIc	182	1	MALE	G4	M1	N0	T3	Stage IV	51	WITH TUMOR	No	Left
TCGA-B0-4707-01	R2	ccB	4	2	cluster2	IIIc	600	1	MALE	G4	M0	NX	T3	Stage III	63	WITH TUMOR	No	Left
TCGA-B0-4712-01	R2	ccB	4	4	cluster2	IIIc	1337	1	MALE	G3	M1	NX	T3	Stage IV	76	WITH TUMOR	No	Left
TCGA-B0-4713-01	R2	ccB	4	3	cluster2	IIIc	202	1	FEMALE	G2	M0	NX	T3	Stage III	76	WITH TUMOR	No	Right
TCGA-B0-4810-01	R2	ccB	3	4	cluster2	IIIc	478	1	MALE	G3	M0	N1	T3	Stage III	47	WITH TUMOR	No	Left
TCGA-B0-4813-01	R2	ccB	2	1	cluster2	Not Available	18	1	MALE	G3	M0	NX	T3	Stage III	68	TUMOR FREE	No	Right
TCGA-B0-4815-01	R2	ccB	2	2	cluster2	IIIc	1588	1	MALE	G4	M0	NX	T3	Stage III	65	WITH TUMOR	No	Left
TCGA-B0-4817-01	R2	ccB	4	2	cluster2	IIIc	1019	1	MALE	G3	M0	N0	T3	Stage III	81	TUMOR FREE	No	Right
TCGA-B0-4819-01	R2	ccB	2	2	cluster2	IIIc	183	1	FEMALE	G4	M1	NX	T3	Stage IV	60	TUMOR FREE	No	Right
TCGA-B0-4821-01	R2	ccB	Not Available	Not Available	cluster2	Not Available	1230	1	FEMALE	G3	M0	N0	T3	Stage III	68	WITH TUMOR	No	Left
TCGA-B0-4827-01	R2	ccB	3	2	cluster3	IIIc	885	1	FEMALE	G4	M0	N0	T3	Stage III	77	WITH TUMOR	No	Left
TCGA-B0-4836-01	R2	ccB	3	2	cluster2	IIIc	1238	1	MALE	G3	M1	NX	T3	Stage IV	61	WITH TUMOR	No	Right
TCGA-B0-4837-01	R2	ccB	3	2	cluster2	IIIc	1378	1	MALE	G3	M0	N0	T1	Stage I	63	WITH TUMOR	No	Left
TCGA-B0-4842-01	R2	ccB	4	3	cluster3	IIIc	1724	1	FEMALE	G4	M0	N0	T3	Stage III	73	WITH TUMOR	No	Right
TCGA-B0-4843-01	R2	ccB	2	2	cluster2	IIIc	320	1	MALE	G3	M0	N0	T3	Stage III	57	WITH TUMOR	No	Right
TCGA-B0-4844-01	R2	ccB	4	2	cluster2	IIIc	313	1	MALE	G3	M1	NX	T3	Stage IV	60	WITH TUMOR	No	Left
TCGA-B0-4848-01	R2	ccB	4	2	cluster3	IIIc	883	1	MALE	G3	M0	NX	T3	Stage III	54	WITH TUMOR	No	Left
TCGA-B0-5080-01	R2	ccB	3	4	cluster2	IIIc	342	1	MALE	G3	M1	N0	T3	Stage IV	63	WITH TUMOR	No	Right
TCGA-B0-5081-01	R2	ccB	2	2	cluster2	Not Available	362	1	FEMALE	G2	M0	N0	T3	Stage III	79	WITH TUMOR	No	Right
TCGA-B0-5092-01	R2	ccB	2	3	cluster2	IIIc	459	1	FEMALE	G3	M1	N0	T1	Stage IV	53	WITH TUMOR	No	Left
TCGA-B0-5094-01	R2	ccB	3	2	cluster2	IIIc	333	1	MALE	G2	M1	N0	T3	Stage IV	62	WITH TUMOR	No	Left
TCGA-B0-5095-01	R2	ccB	3	2	cluster2	IIIc	245	1	MALE	G3	M0	N0	T3	Stage III	81	TUMOR FREE	No	Right
TCGA-B0-5096-01	R2	ccB	3	2	cluster2	IIIc	68	1	FEMALE	GX	M0	N1	T3	Stage III	72	TUMOR FREE	No	Left
TCGA-B0-5097-01	R2	ccB	3	2	cluster2	IIIc	665	0	FEMALE	G2	M0	N0	T3	Stage III	59	WITH TUMOR	No	Right
TCGA-B0-5098-01	R2	ccB	Not Available	Not Available	cluster2	IIIc	1584	1	FEMALE	G3	M0	NX	T1	Stage I	53	TUMOR FREE	No	Right
TCGA-B0-5107-01	R2	ccB	4	3	cluster2	Not Available	927	1	FEMALE	G4	M1	N0	T2	Stage IV	65	WITH TUMOR	No	Right
TCGA-B0-5108-01	R2	ccB	3	2	cluster2	IIIc	911	0	MALE	G2	M0	N0	T3	Stage III	54	TUMOR FREE	No	Left
TCGA-B0-5109-01	R2	ccB	3	2	cluster2	Not Available	587	1	MALE	G4	M0	N1	T3	Stage III	69	WITH TUMOR	No	Left
TCGA-B0-5400-01	R2	ccB	4	2	cluster2	Not Available	1132	0	FEMALE	G4	M0	N0	T3	Stage III	59	TUMOR FREE	No	Right
TCGA-B4-5832-01	R2	ccB	Not Available	Not Available	cluster3	IIIc	7	0	MALE	G2	M0	N0	T3	Stage III	65	TUMOR FREE	No	Left
TCGA-B8-4143-01	R2	ccB	3	2	cluster2	IIIc	709	1	FEMALE	G3	M1	N0	T3	Stage IV	66	WITH TUMOR	No	Left
TCGA-B8-4620-01	R2	ccB	3	2	cluster2	IIIc	226	0	FEMALE	G2	M0	N0	T3	Stage III	70	TUMOR FREE	No	Left
TCGA-B8-5162-01	R2	ccB	Not Available	Not Available	cluster3	IIIc	22	0	MALE	G2	M0	NX	T2	Stage II	62	TUMOR FREE	Yes	Left
TCGA-B8-5163-01	R2	ccB	3	2	cluster3	IIIc	4	0	FEMALE	G3	M0	N0	T3	Stage III	63		No	Right
TCGA-B8-5551-01	R2	ccB	3	2	cluster2	IIIc	15	0	FEMALE	G3	M0	N0	T1	Stage I	65	TUMOR FREE	No	Right
TCGA-BP-4167-01	R2	ccB	4	4	cluster2	Not Available	2718	0	MALE	G2	M0	NX	T3	Stage III	59	TUMOR FREE	No	Right
TCGA-BP-4169-01	R2	ccB	3	4	cluster2	IIIc	701	1	FEMALE	G2	M0	N0	T2	Stage II	76	WITH TUMOR	No	Right
TCGA-BP-4173-01	R2	ccB	3	Not Available	cluster1	IIIc	1893	0	MALE	G3	M0	N0	T2	Stage II	47	TUMOR FREE	No	Right
TCGA-BP-4176-01	R2	ccB	3	2	cluster3	Not Available	1955	0	MALE	G2	M0	NX	T1	Stage I	64	TUMOR FREE	No	Right
TCGA-BP-4326-01	R2	ccB	3	1	cluster2	IIIc	1625	1	FEMALE	G2	M0	N0	T1	Stage I	53	WITH TUMOR	No	Left
TCGA-BP-4337-01	R2	ccB	2	2	cluster1	IIIc	2	1	FEMALE	G4	M0	N0	T3	Stage III	76	TUMOR FREE	No	Left
TCGA-BP-4338-01	R2	ccB	4	2	cluster2	IIIc	2859	0	MALE	G3	M0	N0	T1	Stage I	43	WITH TUMOR	No	Left
TCGA-BP-4342-01	R2	ccB	3	1	cluster2	IIIc	2256	1	MALE	G3	M0	N0	T2	Stage II	79	WITH TUMOR	Yes	Left
TCGA-BP-4343-01	R2	ccB	3	2	cluster3	IIIc	1912	1	MALE	G3	M0	N0	T3	Stage III	64	WITH TUMOR	No	Right
TCGA-BP-4345-01	R2	ccB	3	2	cluster2	Not Available	1516	0	MALE	G3	M0	N0	T3	Stage III	62	TUMOR FREE	No	Right
TCGA-BP-4352-01	R2	ccB	2	2	cluster2	Not Available	344	1	FEMALE	G4	M1	N0	T3	Stage IV	74	WITH TUMOR	No	Right
TCGA-BP-4354-01	R2	ccB	3	2	cluster2	IIIc	1034	1	MALE	G4	M1	N1	T4	Stage IV	40	WITH TUMOR	Yes	Left
TCGA-BP-4761-01	R2	ccB	4	2	cluster2	IIIc	182	0	MALE	G4	M0	N1	T3	Stage III	57	TUMOR FREE	No	Right
TCGA-BP-4770-01	R2	ccB	3	2	cluster2	Not Available	329	1	FEMALE	G4	M0	N0	T4	Stage IV	73	WITH TUMOR	No	Left
TCGA-BP-4787-01	R2	ccB	3	2	cluster2	IIIc	480	1	FEMALE	G4	M1	N0	T3	Stage IV	59	WITH TUMOR	No	Left
TCGA-BP-4798-01	R2	ccB	2	2	cluster2	IIIc	334	1	MALE	G4	M1	N0	T3	Stage III	74	WITH TUMOR	No	Left
TCGA-BP-4799-01	R2	ccB	3	2	cluster2	IIIc	1133	1	MALE	G3	M0	N0	T3	Stage III	70	WITH TUMOR	No	Right
TCGA-BP-4804-01	R2	ccB	3	Not Available	cluster2	Not Available	1459	0	MALE	G2	M0	NX	T1	Stage I	59	WITH TUMOR	No	Right
TCGA-BP-4960-01	R2	ccB	2	Not Available	cluster2	IIIc	2172	0	MALE	G3	M0	N0	T2	Stage II	46	TUMOR FREE	No	Left
TCGA-BP-4971-01	R2	ccB	2	4	cluster2	IIIc	1487	0	MALE	G3	M0	N0	T3	Stage III	40	TUMOR FREE	No	Right
TCGA-BP-4983-01	R2	ccB	3	2	cluster2	Not Available	1413	0	FEMALE	G4	M0	NX	T3	Stage III	67	TUMOR FREE	No	Right
TCGA-BP-4985-01	R2	ccB	3	3	cluster2	Not Available	952	1	MALE	G4	M0	N0	T3	Stage III	72	WITH TUMOR	No	Left
TCGA-BP-4986-01	R2	ccB	3	Not Available	cluster2	IIIc	785	0	MALE	G3	M0	N0	T1	Stage I	75	TUMOR FREE	Yes	Right
TCGA-BP-4988-01	R2	ccB	2	2	cluster2	Not Available	828	1	MALE	G2	M0	N0	T1	Stage I	72	TUMOR FREE	No	Right
TCGA-BP-4989-01	R2	ccB	2	3	cluster2	IIIc	118	0	MALE	G3	M0	N0	T3	Stage III	58	TUMOR FREE	No	Right
TCGA-BP-4998-01	R2	ccB	2	1	cluster1	IIIc	932	0	MALE	G3	M0	NX	T1	Stage I	49	TUMOR FREE	No	Right
TCGA-BP-5000-01	R2	ccB	2	4	cluster1	IIIc	563	0	MALE	G3	M0	NX	T1	Stage I	40	TUMOR FREE	No	Left
TCGA-BP-5009-01	R2	ccB	2	2	cluster2	IIIc	1102	1	MALE	G3	M0	NX	T1	Stage I	52	WITH TUMOR	No	Left
TCGA-BP-5010-01	R2	ccB	2	2	cluster2	IIIc	878	1	MALE	G4	M0	N0	T3	Stage III	63	WITH TUMOR	No	Right
TCGA-BP-5169-01	R2	ccB	2	2	cluster2	Not Available	193	0	MALE	G4	M0	N0	T1	Stage I	70	TUMOR FREE	No	Left
TCGA-BP-5175-01	R2	ccB	4	2	cluster2	IIIc	932	0	MALE	G3	M0	NX	T1	Stage I	60	TUMOR FREE	No	Right
TCGA-BP-5178-01	R2	ccB	4	2	cluster3	IIIc	1912	1	MALE	G4	M1	NX	T3	Stage IV	71	WITH TUMOR	No	Right
TCGA-BP-5191-01	R2	ccB	2	2	cluster2	IIIc	967	0	MALE	G2	M0	N0	T3	Stage III	79	TUMOR FREE	No	Left
TCGA-BP-5196-01	R2	ccB	3	2	cluster2	IIIc	1018	0	MALE	G2	M0	NX	T1	Stage I	53	TUMOR FREE	No	Left
TCGA-BP-5198-01	R2	ccB	3	2	cluster3	IIIc	603	0	MALE	G3	M0	N0	T3	Stage III	72	TUMOR FREE	No	Right
TCGA-BP-5199-01	R2	ccB	3	4	cluster2	IIIc	1355	0	MALE	G4	M0	N0	T2	Stage II	58	TUMOR FREE	No	Left
TCGA-CJ-4636-01	R2	ccB	2	2	cluster2	IIIc	1924	0	MALE	G3	M0	N0	T3	Stage III	51	TUMOR FREE	No	Right
TCGA-CJ-4637-01	R2	ccB	3	2	cluster2	IIIc	2227	1	FEMALE	G4	M1	NX	T2	Stage IV	52	WITH TUMOR	No	Left
TCGA-CJ-4638-01	R2	ccB	2	3	cluster2	IIIc	431	1	FEMALE	G4	M1	N1	T3	Stage IV	46	WITH TUMOR	No	Left
TCGA-CJ-4871-01	R2	ccB	3	1	cluster3	IIIc	2423	0	MALE	G4	M1	NX	T3	Stage IV	63	TUMOR FREE	No	Left
TCGA-CJ-4873-01	R2	ccB	4	3	cluster2	IIIc	2259	0	FEMALE	G3	M0	N0	T3	Stage III	85	TUMOR FREE	No	Right
TCGA-CJ-4881-01	R2	ccB	4	Not Available	cluster2	IIIc	2014	0	MALE	G3	M0	NX	T3	Stage III	41	WITH TUMOR	No	Right
TCGA-CJ-4882-01	R2	ccB	2	4	cluster2	IIIc	1883	0	MALE	G3	M0	NX	T3	Stage III	57	TUMOR FREE	No	Right
TCGA-CJ-4888-01	R2	ccB	3	2	cluster2	Not Available	1567	1	MALE	G4	M1	NX	T3	Stage IV	59	WITH TUMOR	No	Left
TCGA-CJ-4890-01	R2	ccB	3	2	cluster2	Not Available	2085	0	MALE	G4	M1	N0	T3	Stage IV	72	WITH TUMOR	No	Left
TCGA-CJ-4891-01	R2	ccB	4	2	cluster2	IIIc	819	1	FEMALE	G4	M0	N0	T3	Stage III	57	TUMOR FREE	No	Left
TCGA-CJ-4895-01	R2	ccB	3	2	cluster2	IIIc	1200	1	MALE	G4	M1	NX	T3	Stage IV	62	WITH TUMOR	No	Left
TCGA-CJ-4900-01	R2	ccB	Not Available	Not Available	cluster2	IIIc	1714	1	FEMALE	G4	M1	N1	T4	Stage IV	69	WITH TUMOR	Yes	Left
TCGA-CJ-4902-01	R2	ccB	3	2	cluster1	IIIc	1520	0	MALE	G3	M0	NX	T3	Stage III	61	TUMOR FREE	No	Right
TCGA-CJ-4912-01	R2	ccB	2	2	cluster2	IIIc	1657	0	MALE	G3	M0	NX	T2	Stage II	61	TUMOR FREE	No	Left
TCGA-CJ-4918-01	R2	ccB	3	4	cluster2	IIIc	93	1	MALE	G4	M1	N0	T3	Stage IV	64	WITH TUMOR	No	Left
TCGA-CJ-4920-01	R2	ccB	3	4	cluster1	IIIc	139	1	FEMALE	G2	M0	NX	T1	Stage I	64	TUMOR FREE	No	Left
TCGA-CJ-4923-01	R2	ccB	4	2	cluster2	IIIc	572	1	FEMALE	G4	M1	NX	T3	Stage IV	63	WITH TUMOR	No	Left
TCGA-CJ-5671-01	R2	ccB	3	2	cluster3	IIIc	1943	0	MALE	G3	M0	NX	T1	Stage I	51	TUMOR FREE	No	Left
TCGA-CJ-5676-01	R2	ccB	2	4	cluster3	Not Available	2575	0	MALE	G3	M0	NX	T3	Stage III	47	WITH TUMOR	No	Right
TCGA-CJ-5677-01	R2	ccB	4	2	cluster2	IIIc	782	1	FEMALE	G4	M1	NX	T3	Stage IV	54	WITH TUMOR	No	Right
TCGA-CJ-6027-01	R2	ccB	3	2	cluster2	IIIc	1855	0	MALE	G4	M0	NX	T1	Stage I	77	TUMOR FREE	No	Right
TCGA-CJ-6028-01	R2	ccB	3	2	cluster3	IIIc	1625	1	MALE	G4	M1	NX	T3	Stage IV	58	WITH TUMOR	No	Left
TCGA-CJ-6033-01	R2	ccB	3	2	cluster3	IIIc	224	1	FEMALE	G4	M1	N0	T3	Stage IV	54	WITH TUMOR	No	Right
TCGA-CW-6087-01	R2	ccB	3	Not Available	cluster2	IIIc	41	1	MALE	G4	M1	N1	T3	Stage IV	61	TUMOR FREE	No	Right
TCGA-CZ-4854-01	R2	ccB	2	Not Available	cluster2	IIIc	1404	1	MALE	G2	M0	N0	T1	Stage I	68	TUMOR FREE	No	Right
TCGA-CZ-4857-01	R2	ccB	3	Not Available	cluster2	IIIc	1432	1	MALE	G3	M1	N0	T3	Stage IV	56	WITH TUMOR	No	Right
TCGA-CZ-4858-01	R2	ccB	3	2	cluster2	IIIc	1943	0	MALE	G4	M0	NX	T2	Stage II	39	WITH TUMOR	No	Left
TCGA-CZ-4860-01	R2	ccB	Not Available	Not Available	cluster2	Not Available	206	1	MALE	G4	M1	NX	T4	Stage IV	60	WITH TUMOR	No	Right
TCGA-CZ-5456-01	R2	ccB	Not Available	2	Not Available	Not Available	1558	0	MALE	G3	M0	N0	T2	Stage II	57	WITH TUMOR	No	Left
TCGA-CZ-5464-01	R2	ccB	4	4	cluster3	IIIc	1492	0	MALE	G2	M1	NX	T3	Stage IV	69	WITH TUMOR	No	Left
TCGA-CZ-5468-01	R2	ccB	3	2	cluster2	IIIc	59	1	MALE	G4	M1	NX	T3	Stage IV	84	WITH TUMOR	No	Left
TCGA-CZ-5469-01	R2	ccB	4	2	cluster2	Not Available	946	1	MALE	G2	M0	N0	T2	Stage II	41	WITH TUMOR	No	Left
TCGA-DV-5568-01	R2	ccB	4	2	cluster2	IIIc	370	0	MALE	G2	M0	NX	T1	Stage I	26	WITH TUMOR	Yes	Right
TCGA-A3-3311-01	R3	ccA	1	3	cluster3	IIIc	1191	1	MALE	G2	M0	NX	T1	Stage I	57	TUMOR FREE	No	Right
TCGA-A3-3357-01	R3	ccA	1	3	cluster2	IIIc	2688	0	MALE	G3	M0	N0	T2	Stage II	62	TUMOR FREE	No	Right
TCGA-AK-3451-01	R3	ccA	4	3	cluster3	Not Available	1481	0	MALE	G3	M0	N0	T2	Stage II	48	TUMOR FREE	No	Left
TCGA-B0-4823-01	R3	ccA	1	3	cluster3	IIIc	454	1	MALE	G2	M0	N0	T1	Stage I	88	TUMOR FREE	No	Right
TCGA-B0-5075-01	R3	ccA	1	3	cluster2	IIIc	637	1	FEMALE	G2	M0	N0	T3	Stage III	77	TUMOR FREE	No	Left
TCGA-B0-5116-01	R3	ccA	4	3	cluster3	IIIc	657	0	MALE	G3	M0	N0	T3	Stage III	52	TUMOR FREE	No	Right
TCGA-B0-5402-01	R3	ccA	1	1	cluster3	IIIc	449	0	MALE	G4	M0	NX	T4	Stage IV	64	WITH TUMOR	No	Left
TCGA-B0-5691-01	R3	ccA	1	1	cluster3	Not Available	3431	0	FEMALE	G3	M0	N0	T1	Stage I	66	WITH TUMOR	No	Left
TCGA-B0-5694-01	R3	ccA	2	3	cluster3	IIIc	480	1	MALE	G3	M0	N0	T3	Stage III	71	WITH TUMOR	No	Left
TCGA-B2-5639-01	R3	ccA	Not Available	Not Available	cluster3	IIIc	417	0	MALE	G3	M1	NX	T3	Stage IV	46	WITH TUMOR	Yes	Left
TCGA-B4-5838-01	R3	ccA	Not Available	Not Available	cluster3	IIIc	166	0	MALE	G2	M0	N1	T3	Stage III	52	WITH TUMOR	No	Left
TCGA-B8-5549-01	R3	ccA	1	1	cluster3	IIIc	194	0	MALE	G3	M0	N0	T1	Stage I	53	TUMOR FREE	No	Right
TCGA-B8-5552-01	R3	ccA	1	4	Not Available	IIIc	392	0	FEMALE	G2	M0	NX	T1	Stage I	41	TUMOR FREE	No	Right
TCGA-BP-4160-01	R3	ccA	4	2	cluster3	IIIc	2881	0	MALE	G2	M0	N0	T3	Stage III	67	TUMOR FREE	No	Left
TCGA-BP-4353-01	R3	ccA	3	2	cluster3	IIIc	375	1	MALE	G2	M0	N0	T1	Stage I	61	TUMOR FREE	Yes	Left
TCGA-BP-4762-01	R3	ccA	3	3	cluster3	IIIc	1343	1	MALE	G3	M0	NX	T1	Stage I	42	TUMOR FREE	No	Left
TCGA-BP-4763-01	R3	ccA	3	2	cluster3	IIIc	1270	1	FEMALE	G2	M0	NX	T1	Stage I	79	TUMOR FREE	No	Right
TCGA-BP-4777-01	R3	ccA	4	3	cluster1	IIIc	1731	0	MALE	G3	M0	NX	T1	Stage I	46	TUMOR FREE	No	Right
TCGA-BP-4801-01	R3	ccA	1	3	cluster3	IIIc	1124	0	MALE	G2	M0	NX	T1	Stage I	57	TUMOR FREE	No	Left
TCGA-BP-4803-01	R3	ccA	3	2	cluster3	IIIc	204	0	MALE	G3	M0	NX	T3	Stage III	79	TUMOR FREE	No	Right
TCGA-BP-4807-01	R3	ccA	1	1	cluster3	IIIc	211	0	MALE	G3	M0	NX	T1	Stage I	42	TUMOR FREE	No	Right
TCGA-BP-4959-01	R3	ccA	1	2	cluster3	Not Available	2660	0	MALE	G3	M0	NX	T1	Stage I	49	TUMOR FREE	No	Right
TCGA-BP-4968-01	R3	ccA	4	1	cluster1	Not Available	1746	0	MALE	G3	M0	N0	T1	Stage I	40	TUMOR FREE	No	Right
TCGA-BP-4970-01	R3	ccA	1	4	cluster3	IIIc	433	0	MALE	G3	M0	N1	T1	Stage III	44	TUMOR FREE	No	Right
TCGA-BP-5170-01	R3	ccA	4	2	cluster3	IIIc	2412	0	MALE	G2	M0	NX	T1	Stage I	55	TUMOR FREE	No	Right
TCGA-BP-5180-01	R3	ccA	4	2	cluster3	IIIc	2263	0	MALE	G2	M0	NX	T1	Stage I	53	TUMOR FREE	No	Right
TCGA-BP-5187-01	R3	ccA	2	3	cluster3	IIIc	406	0	MALE	G2	M0	NX	T1	Stage I	54	TUMOR FREE	No	Right
TCGA-BP-5189-01	R3	ccA	1	2	cluster3	IIIc	822	1	MALE	G4	M0	NX	T1	Stage I	60	WITH TUMOR	No	Right
TCGA-BP-5195-01	R3	ccA	3	3	cluster3	IIIc	749	0	MALE	G2	M0	NX	T1	Stage I	75	TUMOR FREE	No	Left
TCGA-CJ-4884-01	R3	ccA	2	3	cluster2	IIIc	1759	0	FEMALE	G3	M0	NX	T3	Stage III	72	TUMOR FREE	No	Right
TCGA-CJ-5678-01	R3	ccA	4	3	cluster3	IIIc	574	1	MALE	G3	M1	N0	T2	Stage IV	62	WITH TUMOR	No	Left
TCGA-CJ-5680-01	R3	ccA	4	3	cluster3	IIIc	768	1	FEMALE	G4	M1	NX	T3	Stage IV	65	WITH TUMOR	No	Right
TCGA-CW-5580-01	R3	ccA	1	3	cluster3	IIIc	1964	1	FEMALE	G3	M1	NX	T3	Stage IV	73		No	Right
TCGA-CW-5581-01	R3	ccA	1	1	cluster3	IIIc	2799	0	MALE	G3	M0	NX	T1	Stage I	44	TUMOR FREE	No	Right
TCGA-CW-5590-01	R3	ccA	1	4	cluster3	Not Available	1075	1	MALE	G3	M1	NX	T3	Stage IV	51		No	Right
TCGA-CZ-4866-01	R3	ccA	1	2	cluster2	IIIc	1768	0	FEMALE	G3	M0	NX	T1	Stage I	79	TUMOR FREE	No	Right
TCGA-CZ-5452-01	R3	ccA	4	3	cluster3	IIIc	1556	0	MALE	G2	M0	N0	T2	Stage II	69	TUMOR FREE	No	Right
TCGA-CZ-5454-01	R3	ccA	3	4	cluster3	IIIc	722	1	MALE	G2	M1	N0	T2	Stage IV	63	WITH TUMOR	No	Right
TCGA-CZ-5458-01	R3	ccA	1	1	cluster3	IIIc	1558	0	MALE	G3	M0	NX	T3	Stage III	43	TUMOR FREE	No	Right
TCGA-CZ-5461-01	R3	ccA	1	4	cluster3	IIIc	330	1	MALE	G4	M1	NX	T1	Stage IV	52	WITH TUMOR	No	Right
TCGA-CZ-5470-01	R3	ccA	4	3	cluster3	IIIc	0	NA	FEMALE	G3	M0	N0	T2	Stage II	72		No	Left
TCGA-CZ-5985-01	R3	ccA	1	2	cluster3	IIIc	1629	0	MALE	G2	M0	N0	T2	Stage II	58	TUMOR FREE	No	Right
TCGA-A3-3313-01	R3	ccB	Not Available	Not Available	cluster4	IIIc	735	1	MALE	G3	M0	N0	T1	Stage I	59	TUMOR FREE	No	Right
TCGA-A3-3363-01	R3	ccB	4	2	cluster4	Not Available	319	0	MALE	G2	M0	N0	T2	Stage II	50	TUMOR FREE	No	Left
TCGA-A3-3387-01	R3	ccB	3	4	cluster3	IIIc	617	0	MALE	G2	M0	N0	T1	Stage I	49	TUMOR FREE	No	Left
TCGA-AK-3431-01	R3	ccB	3	1	cluster3	IIIc	1853	0	FEMALE	G3	M0	NX	T2	Stage II	62	TUMOR FREE	No	Right
TCGA-AK-3456-01	R3	ccB	1	3	cluster4	IIIc	1143	0	MALE	G3	M0	N0	T2	Stage II	48		No	Right
TCGA-B0-5697-01	R3	ccB	4	3	cluster3	IIIc	1835	0	MALE	G2	M0	N0	T1	Stage I	50	TUMOR FREE	No	Right
TCGA-B0-5709-01	R3	ccB	3	4	cluster3	IIIc	3117	0	FEMALE	G3	M0	NX	T3	Stage III	62	TUMOR FREE	No	Right
TCGA-B2-4098-01	R3	ccB	2	2	cluster4	Not Available	51	1	FEMALE	G2	M0	NX	T1	Stage I	72	TUMOR FREE	No	Left
TCGA-B2-5633-01	R3	ccB	1	1	cluster3	IIIc	358	0	MALE	G2	M0	N0	T1	Stage I	56	TUMOR FREE	No	Right
TCGA-B4-5835-01	R3	ccB	Not Available	Not Available	cluster4	IIIc	16	0	FEMALE	G2	M0	N0	T1	Stage I	64	TUMOR FREE	No	Left
TCGA-B8-4621-01	R3	ccB	4	2	cluster4	IIIc	431	0	MALE	G3	M0	N0	T1	Stage I	63	TUMOR FREE	No	Left
TCGA-B8-5158-01	R3	ccB	3	2	cluster3	IIIc	293	0	MALE	G4	M0	N1	T3	Stage III	56	TUMOR FREE	No	Left
TCGA-B8-5545-01	R3	ccB	3	4	cluster3	IIIc	522	0	MALE	G2	M0	N0	T1	Stage I	42	TUMOR FREE	No	Left
TCGA-B8-5546-01	R3	ccB	1	3	cluster4	IIIc	505	0	FEMALE	G2	M0	N0	T1	Stage I	38	TUMOR FREE	No	Right
TCGA-BP-4163-01	R3	ccB	4	3	cluster2	IIIc	2839	0	FEMALE	G3	M0	N0	T3	Stage III	60	TUMOR FREE	No	Right
TCGA-BP-4756-01	R3	ccB	1	3	cluster4	IIIc	374	0	FEMALE	G2	M0	N0	T1	Stage I	62	TUMOR FREE	No	Right
TCGA-BP-4781-01	R3	ccB	3	2	cluster3	IIIc	2080	0	MALE	G3	M0	NX	T1	Stage I	78	TUMOR FREE	No	Right
TCGA-BP-4782-01	R3	ccB	4	2	cluster3	IIIc	354	0	FEMALE	G2	M0	NX	T1	Stage I	55	TUMOR FREE	No	Left
TCGA-BP-4790-01	R3	ccB	1	4	cluster1	IIIc	1111	1	MALE	G2	M0	NX	T1	Stage I	76	TUMOR FREE	No	Right
TCGA-BP-4797-01	R3	ccB	1	4	cluster3	IIIc	1107	0	MALE	G3	M0	N0	T3	Stage III	34	TUMOR FREE	No	Right
TCGA-BP-4962-01	R3	ccB	4	2	cluster3	IIIc	1785	0	MALE	G2	M0	NX	T2	Stage II	58	TUMOR FREE	No	Left
TCGA-BP-4967-01	R3	ccB	2	1	cluster1	IIIc	205	0	MALE	G2	M0	N0	T3	Stage III	76	TUMOR FREE	No	Right
TCGA-BP-5182-01	R3	ccB	3	4	cluster3	IIIc	1165	0	MALE	G3	M0	N0	T1	Stage I	56	TUMOR FREE	No	Left
TCGA-CJ-4640-01	R3	ccB	4	3	cluster3	IIIc	1998	0	MALE	G4	M0	N0	T3	Stage III	49	TUMOR FREE	No	Left
TCGA-CJ-4869-01	R3	ccB	Not Available	Not Available	cluster3	Not Available	2554	0	MALE	G2	M0	N1	T2	Stage III	49	WITH TUMOR	No	Right
TCGA-CJ-4889-01	R3	ccB	3	1	cluster3	IIIc	1946	0	FEMALE	G4	M0	NX	T1	Stage I	63	TUMOR FREE	No	Left
TCGA-CJ-5681-01	R3	ccB	1	3	cluster4	IIIc	552	1	FEMALE	G3	M1	NX	T3	Stage IV	44	WITH TUMOR	No	Left
TCGA-CJ-6030-01	R3	ccB	3	2	cluster3	IIIc	2299	1	MALE	G3	M0	N0	T1	Stage I	65	TUMOR FREE	No	Left
TCGA-CJ-6031-01	R3	ccB	3	4	cluster3	IIIc	1906	0	MALE	G3	M0	NX	T1	Stage I	54	TUMOR FREE	No	Right
TCGA-CW-5588-01	R3	ccB	Not Available	4	cluster3	Not Available	2017	0	FEMALE	G2	M0	NX	T1	Stage I	78		No	Right
TCGA-CW-5591-01	R3	ccB	1	1	cluster4	IIIc	2271	0	MALE	G2	M1	N0	T3	Stage IV	56	WITH TUMOR	No	Right
TCGA-CW-6097-01	R3	ccB	Not Available	Not Available	cluster3	IIIc	571	1	MALE	G4	M0	NX	T3	Stage III	32	WITH TUMOR	No	Left
TCGA-CZ-4861-01	R3	ccB	3	3	cluster3	IIIc	446	1	MALE	G2	M0	NX	T2	Stage II	63	WITH TUMOR	Yes	Left
TCGA-CZ-4862-01	R3	ccB	1	3	cluster1	IIIc	1843	0	MALE	G2	M0	NX	T1	Stage I	46	TUMOR FREE	No	Left
TCGA-CZ-4865-01	R3	ccB	3	4	cluster3	IIIc	166	1	FEMALE	G2	M0	NX	T1	Stage I	70	TUMOR FREE	Yes	Left
TCGA-CZ-5462-01	R3	ccB	4	3	cluster3	IIIc	311	1	MALE	G3	M1	NX	T1	Stage IV	83	WITH TUMOR	No	Right
TCGA-CZ-5984-01	R3	ccB	4	2	cluster3	IIIc	1491	0	MALE	G3	M0	N0	T1	Stage I	51	TUMOR FREE	No	Left
TCGA-CZ-5987-01	R3	ccB	4	2	cluster3	IIIc	445	1	MALE	G2	M1	NX	T3	Stage IV	60	WITH TUMOR	No	Right
TCGA-CZ-5988-01	R3	ccB	3	2	cluster3	IIIc	693	0	MALE	G2	M0	N0	T1	Stage I	38	TUMOR FREE	No	Right
TCGA-DV-5573-01	R3	ccB	Not Available	Not Available	cluster3	Not Available	1130	0	MALE	G2	M0	NX	T1	Stage I	41	WITH TUMOR	Yes	Right
TCGA-DV-5574-01	R3	ccB	3	4	cluster3	IIIc	723	0	MALE	G2	M0	NX	T1	Stage I	37	WITH TUMOR	No	Right
TCGA-A3-3320-01	R4	ccA	1	3	cluster1	IIIc	1508	0	FEMALE	G1	M0	NX	T1	Stage I	52	TUMOR FREE	No	Right
TCGA-A3-3322-01	R4	ccA	2	3	cluster1	IIIc	1478	0	MALE	G2	M0	NX	T1	Stage I	51	TUMOR FREE	No	Left
TCGA-A3-3326-01	R4	ccA	Not Available	3	cluster1	Not Available	1137	0	MALE	G1	M0	NX	T1	Stage I	47	TUMOR FREE	No	Right
TCGA-A3-3331-01	R4	ccA	1	3	cluster1	IIIc	1485	0	FEMALE	G2	M0	N0	T1	Stage I	86	TUMOR FREE	No	Right
TCGA-A3-3351-01	R4	ccA	2	3	cluster1	IIIc	910	0	MALE	G2	M0	N0	T2	Stage II	42	TUMOR FREE	No	Right
TCGA-A3-3358-01	R4	ccA	4	4	cluster1	IIIc	1307	0	FEMALE	G2	M0	N0	T1	Stage I	57	TUMOR FREE	No	Left
TCGA-A3-3367-01	R4	ccA	1	3	cluster1	IIIc	2270	0	MALE	G3	M0	N0	T1	Stage I	72	TUMOR FREE	No	Left
TCGA-A3-3370-01	R4	ccA	1	3	cluster1	IIIc	2274	0	FEMALE	G2	M0	N0	T1	Stage I	48	TUMOR FREE	No	Left
TCGA-A3-3372-01	R4	ccA	2	1	cluster1	IIIc	735	0	MALE	G2	M0	NX	T3	Stage III	64	TUMOR FREE	No	Left
TCGA-A3-3376-01	R4	ccA	Not Available	1	cluster1	Not Available	1696	1	MALE	G2	M0	N0	T1	Stage I	51	TUMOR FREE	No	Left
TCGA-A3-3380-01	R4	ccA	1	1	cluster1	IIIc	567	0	MALE	G2	M0	N0	T1	Stage I	54	TUMOR FREE	No	Left
TCGA-A3-3385-01	R4	ccA	1	3	cluster1	IIIc	1993	0	FEMALE	G2	M0	N0	T1	Stage I	46	TUMOR FREE	No	Left
TCGA-AK-3454-01	R4	ccA	1	3	cluster1	IIIc	874	0	MALE	G3	M0	NX	T1	Stage I	84	TUMOR FREE	No	Right
TCGA-AK-3458-01	R4	ccA	4	1	cluster1	IIIc	1168	0	MALE	G3	M0	NX	T1	Stage I	48	TUMOR FREE	No	Right
TCGA-AK-3460-01	R4	ccA	1	3	cluster1	IIIc	951	0	MALE	G2	M0	NX	T1	Stage I	58	TUMOR FREE	No	Right
TCGA-AK-3461-01	R4	ccA	1	3	cluster1	IIIc	853	0	MALE	G2	M0	NX	T1	Stage I	72	TUMOR FREE	No	Left
TCGA-B0-4693-01	R4	ccA	1	3	cluster1	IIIc	77	1	FEMALE	G4	M0	N0	T3	Stage III	72	TUMOR FREE	No	Left
TCGA-B0-4701-01	R4	ccA	4	3	cluster1	IIIc	238	1	FEMALE	G3	M1	N0	T3	Stage IV	66	WITH TUMOR	No	Left
TCGA-B0-4706-01	R4	ccA	2	4	cluster1	IIIc	65	1	MALE	G4	M0	NX	T3	Stage III	61	TUMOR FREE	No	Left
TCGA-B0-4714-01	R4	ccA	2	3	cluster1	Not Available	99	1	MALE	G3	M1	NX	T3	Stage IV	81	WITH TUMOR	No	Right
TCGA-B0-4718-01	R4	ccA	2	1	cluster1	Not Available	616	0	MALE	G2	M0	NX	T3	Stage III	57	TUMOR FREE	No	Left
TCGA-B0-4814-01	R4	ccA	4	3	cluster1	IIIc	168	1	MALE	G3	M1	N0	T4	Stage IV	58	WITH TUMOR	No	Right
TCGA-B0-4818-01	R4	ccA	1	4	cluster1	IIIc	510	1	FEMALE	G3	M0	NX	T2	Stage II	68	WITH TUMOR	No	Right
TCGA-B0-4824-01	R4	ccA	2	3	cluster1	IIIc	1657	1	FEMALE	G3	M0	N0	T1	Stage I	49	TUMOR FREE	No	Left
TCGA-B0-4828-01	R4	ccA	2	3	cluster1	IIIc	307	1	MALE	G3	M1	NX	T2	Stage IV	79	WITH TUMOR	No	Left
TCGA-B0-4833-01	R4	ccA	2	1	cluster1	IIIc	2386	1	FEMALE	G2	M0	N0	T1	Stage I	82	WITH TUMOR	No	Left
TCGA-B0-4838-01	R4	ccA	1	3	cluster1	IIIc	834	1	FEMALE	G3	M0	N0	T1	Stage I	69	TUMOR FREE	No	Right
TCGA-B0-4845-01	R4	ccA	2	3	cluster1	IIIc	1986	1	MALE	G2	M1	NX	T3	Stage IV	70	WITH TUMOR	Yes	Right
TCGA-B0-4846-01	R4	ccA	1	3	cluster1	IIIc	1200	1	MALE	G2	M1	N0	T3	Stage IV	52	WITH TUMOR	Yes	Right
TCGA-B0-4847-01	R4	ccA	2	3	cluster1	IIIc	793	1	MALE	G3	M1	NX	T3	Stage IV	60	WITH TUMOR	No	Left
TCGA-B0-4849-01	R4	ccA	2	1	cluster1	IIIc	69	1	MALE	G3	M0	NX	T3	Stage III	51	WITH TUMOR	No	Left
TCGA-B0-4852-01	R4	ccA	1	4	cluster1	IIIc	1121	1	FEMALE	G2	M0	N0	T2	Stage II	78	WITH TUMOR	No	Left
TCGA-B0-5077-01	R4	ccA	2	1	cluster1	IIIc	1317	1	MALE	G3	M0	N0	T1	Stage I	77	TUMOR FREE	No	Left
TCGA-B0-5085-01	R4	ccA	2	3	cluster1	IIIc	770	1	FEMALE	G3	M0	N0	T3	Stage III	76	TUMOR FREE	No	Left
TCGA-B0-5099-01	R4	ccA	1	1	cluster1	IIIc	485	1	FEMALE	G3	M0	NX	T3	Stage III	88	TUMOR FREE	No	Right
TCGA-B0-5102-01	R4	ccA	4	3	cluster1	IIIc	2764	1	FEMALE	G3	M0	NX	T1	Stage I	74	WITH TUMOR	No	Left
TCGA-B0-5106-01	R4	ccA	2	2	cluster1	IIIc	1598	1	MALE	G2	M0	N0	T1	Stage I	64	TUMOR FREE	No	Left
TCGA-B0-5110-01	R4	ccA	1	1	cluster1	IIIc	1092	0	FEMALE	G2	M0	N0	T1	Stage I	71	TUMOR FREE	No	Right
TCGA-B0-5113-01	R4	ccA	1	3	cluster1	IIIc	359	0	FEMALE	G2	M0	N0	T3	Stage III	69	TUMOR FREE	No	Right
TCGA-B0-5115-01	R4	ccA	1	3	cluster1	IIIc	797	0	MALE	G3	M1	N0	T2	Stage III	43	WITH TUMOR	No	Left
TCGA-B2-4101-01	R4	ccA	2	1	cluster1	IIIc	188	0	MALE	G3	M0	NX	T2	Stage II	52	TUMOR FREE	No	Left
TCGA-B8-4148-01	R4	ccA	2	3	cluster1	IIIc	378	0	FEMALE	G3	M0	N0	T1	Stage I	63	TUMOR FREE	No	Left
TCGA-B8-4622-01	R4	ccA	1	3	cluster1	IIIc	181	0	MALE	G3	M1	N0	T3	Stage IV	57	TUMOR FREE	No	Left
TCGA-BP-4158-01	R4	ccA	2	1	cluster1	IIIc	3377	0	MALE	G2	M0	N0	T1	Stage I	69	TUMOR FREE	No	Right
TCGA-BP-4161-01	R4	ccA	1	3	cluster1	IIIc	2746	0	MALE	G3	M0	NX	T1	Stage I	74	WITH TUMOR	No	Right
TCGA-BP-4162-01	R4	ccA	1	3	cluster1	IIIc	3074	0	FEMALE	G2	M0	N0	T1	Stage I	65	TUMOR FREE	No	Right
TCGA-BP-4164-01	R4	ccA	1	3	cluster1	IIIc	992	1	FEMALE	G2	M0	NX	T3	Stage III	51	TUMOR FREE	No	Left
TCGA-BP-4165-01	R4	ccA	2	3	cluster1	IIIc	3037	0	FEMALE	G1	M0	N0	T1	Stage I	64	WITH TUMOR	No	Right
TCGA-BP-4325-01	R4	ccA	1	3	cluster1	IIIc	2964	0	FEMALE	G2	M0	N0	T1	Stage I	64	TUMOR FREE	No	Left
TCGA-BP-4327-01	R4	ccA	2	1	cluster1	IIIc	109	1	FEMALE	G2	M0	N0	T2	Stage II	75	TUMOR FREE	No	Right
TCGA-BP-4330-01	R4	ccA	2	3	cluster1	IIIc	1888	0	FEMALE	G2	M0	N0	T3	Stage III	60	TUMOR FREE	No	Left
TCGA-BP-4335-01	R4	ccA	2	1	cluster1	IIIc	461	1	FEMALE	G3	M1	N0	T3	Stage IV	65	WITH TUMOR	No	Left
TCGA-BP-4340-01	R4	ccA	1	Not Available	cluster1	IIIc	562	1	FEMALE	G2	M0	N0	T1	Stage I	70	TUMOR FREE	No	Right
TCGA-BP-4341-01	R4	ccA	2	3	cluster1	IIIc	1589	1	MALE	G2	M0	NX	T3	Stage III	67	WITH TUMOR	No	Left
TCGA-BP-4346-01	R4	ccA	2	3	cluster1	IIIc	1493	1	MALE	G3	M0	N0	T3	Stage III	57	TUMOR FREE	No	Right
TCGA-BP-4347-01	R4	ccA	2	3	cluster1	IIIc	1367	0	MALE	G2	M0	NX	T3	Stage III	74	TUMOR FREE	No	Right
TCGA-BP-4355-01	R4	ccA	2	1	cluster1	IIIc	953	1	FEMALE	G4	M0	NX	T3	Stage III	59		No	Left
TCGA-BP-4765-01	R4	ccA	1	3	cluster1	IIIc	2184	0	MALE	G2	M0	NX	T1	Stage I	43	TUMOR FREE	No	Right
TCGA-BP-4768-01	R4	ccA	2	3	cluster1	IIIc	400	0	FEMALE	G2	M0	N0	T1	Stage I	72	TUMOR FREE	No	Left
TCGA-BP-4775-01	R4	ccA	1	1	cluster1	IIIc	1843	0	FEMALE	G2	M0	NX	T1	Stage I	55	TUMOR FREE	No	Left
TCGA-BP-4961-01	R4	ccA	1	Not Available	cluster1	IIIc	1935	0	MALE	G2	M0	NX	T1	Stage I	47	TUMOR FREE	No	Right
TCGA-BP-4963-01	R4	ccA	2	2	cluster1	IIIc	1834	0	MALE	G3	M0	NX	T1	Stage I	63	TUMOR FREE	No	Left
TCGA-BP-4969-01	R4	ccA	2	3	cluster1	IIIc	1794	0	FEMALE	G2	M0	NX	T1	Stage I	63	TUMOR FREE	No	Right
TCGA-BP-4973-01	R4	ccA	2	1	cluster1	IIIc	1384	0	MALE	G3	M0	NX	T3	Stage III	47	TUMOR FREE	No	Right
TCGA-BP-4974-01	R4	ccA	2	1	cluster1	IIIc	210	1	MALE	G4	M1	N0	T3	Stage IV	58	WITH TUMOR	No	Right
TCGA-BP-4981-01	R4	ccA	2	Not Available	cluster1	IIIc	1097	1	FEMALE	G3	M0	NX	T3	Stage III	75	TUMOR FREE	No	Right
TCGA-BP-4982-01	R4	ccA	1	Not Available	cluster1	IIIc	1014	0	MALE	G3	M0	NX	T1	Stage I	42	TUMOR FREE	No	Left
TCGA-BP-4991-01	R4	ccA	1	1	cluster1	IIIc	1413	0	MALE	G2	M0	NX	T1	Stage I	54	TUMOR FREE	No	Right
TCGA-BP-5001-01	R4	ccA	2	1	cluster1	IIIc	1177	0	FEMALE	G2	M0	NX	T1	Stage I	43	TUMOR FREE	No	Right
TCGA-BP-5004-01	R4	ccA	1	1	cluster1	IIIc	1126	0	MALE	G3	M0	NX	T1	Stage I	53	TUMOR FREE	No	Right
TCGA-BP-5007-01	R4	ccA	1	Not Available	Not Available	IIIc	1140	0	MALE	G2	M0	N0	T2	Stage II	45	TUMOR FREE	No	Left
TCGA-BP-5174-01	R4	ccA	4	3	cluster3	IIIc	2257	0	FEMALE	G2	M0	NX	T1	Stage I	45	TUMOR FREE	No	Left
TCGA-BP-5183-01	R4	ccA	1	3	cluster1	IIIc	1291	0	MALE	G3	M0	NX	T3	Stage III	57	TUMOR FREE	No	Left
TCGA-BP-5190-01	R4	ccA	2	3	cluster1	IIIc	1011	0	MALE	G3	M0	NX	T1	Stage I	61	TUMOR FREE	No	Right
TCGA-BP-5201-01	R4	ccA	4	3	cluster1	IIIc	951	0	MALE	G4	M1	N0	T3	Stage IV	63	WITH TUMOR	No	Left
TCGA-CJ-4639-01	R4	ccA	1	3	cluster1	IIIc	2308	0	FEMALE	G2	M0	N0	T2	Stage II	49	TUMOR FREE	No	Left
TCGA-CJ-4643-01	R4	ccA	1	3	cluster1	IIIc	1793	0	FEMALE	G3	M0	N0	T2	Stage II	67	TUMOR FREE	No	Right
TCGA-CJ-4876-01	R4	ccA	4	1	cluster1	IIIc	1955	0	MALE	G3	M0	N0	T2	Stage II	57	TUMOR FREE	No	Left
TCGA-CJ-4878-01	R4	ccA	2	1	Not Available	IIIc	2186	0	FEMALE	G2	M0	NX	T3	Stage III	71	TUMOR FREE	No	Left
TCGA-CJ-4887-01	R4	ccA	4	4	cluster1	Not Available	932	1	MALE	G3	M1	NX	T3	Stage IV	48	WITH TUMOR	No	Right
TCGA-CJ-4892-01	R4	ccA	4	3	cluster1	IIIc	1521	0	FEMALE	G2	M0	N0	T1	Stage I	65	TUMOR FREE	No	Right
TCGA-CJ-4894-01	R4	ccA	1	3	cluster1	IIIc	841	1	MALE	G3	M0	N0	T3	Stage III	58	WITH TUMOR	No	Left
TCGA-CJ-4903-01	R4	ccA	1	3	cluster1	IIIc	1559	0	MALE	G3	M0	NX	T1	Stage I	50	TUMOR FREE	No	Left
TCGA-CJ-4908-01	R4	ccA	1	1	cluster1	IIIc	1531	0	MALE	G2	M0	NX	T1	Stage I	38	TUMOR FREE	No	Right
TCGA-CJ-4916-01	R4	ccA	2	3	cluster1	IIIc	1373	0	FEMALE	G3	M0	NX	T3	Stage III	69	TUMOR FREE	No	Right
TCGA-CZ-4853-01	R4	ccA	1	3	cluster1	IIIc	774	0	MALE	G2	M0	NX	T1	Stage I	82	TUMOR FREE	No	Right
TCGA-CZ-4863-01	R4	ccA	1	4	cluster1	IIIc	1691	0	FEMALE	G3	M0	N0	T3	Stage III	51	TUMOR FREE	No	Left
TCGA-CZ-4864-01	R4	ccA	Not Available	Not Available	cluster1	IIIc	2830	1	MALE	G3	M0	N0	T2	Stage II	86	TUMOR FREE	No	Left
TCGA-B0-4811-01	R4	ccB	2	4	cluster1	Not Available	1417	1	MALE	G3	M0	N0	T3	Stage III	48	WITH TUMOR	No	Left
TCGA-B0-5088-01	R4	ccB	2	1	cluster1	IIIc	563	1	MALE	G3	M0	N0	T1	Stage I	53	TUMOR FREE	No	Right
TCGA-BP-4351-01	R4	ccB	2	1	cluster1	IIIc	970	0	FEMALE	G2	M0	N0	T3	Stage III	51	WITH TUMOR	No	Left
TCGA-BP-4992-01	R4	ccB	2	2	cluster2	Not Available	501	0	MALE	G4	M0	NX	T1	Stage I	66	TUMOR FREE	No	Left
TCGA-A3-3374-01	R5	ccB	Not Available	Not Available	cluster4	IIIb	1314	0	FEMALE	G2	M0	N0	T1	Stage I	51		No	Right
TCGA-AK-3427-01	R5	ccB	Not Available	Not Available	cluster4	IIIc	2566	0	MALE	GX	M0	N0	T1	Stage I	65	TUMOR FREE	No	Left
TCGA-AK-3433-01	R5	ccB	Not Available	Not Available	cluster4	IIIb	2192	0	FEMALE	GX	M0	N0	T2	Stage II	48	TUMOR FREE	No	Right
TCGA-AK-3440-01	R5	ccB	Not Available	Not Available	cluster4	IIIb	1745	0	MALE	G3	M0	NX	T1	Stage I	58	TUMOR FREE	No	Left
TCGA-AK-3443-01	R5	ccB	Not Available	Not Available	cluster4	IIIb	1423	0	MALE	GX	M0	N0	T2	Stage II	45	TUMOR FREE	No	Right
TCGA-AK-3465-01	R5	ccB	Not Available	Not Available	cluster4	IIIb	369	0	FEMALE	GX	M0	NX	T1	Stage I	71	TUMOR FREE	No	Left
TCGA-AS-3777-01	R5	ccB	Not Available	Not Available	cluster4	IIIb	1238	0	MALE		M0	NX	T1	Stage I	63	TUMOR FREE	No	Left
TCGA-B0-4699-01	R5	ccB	Not Available	Not Available	cluster4	Not Available	110	1	MALE	G4	M1	N0	T4	Stage IV	74	WITH TUMOR	No	Right
TCGA-B0-4834-01	R5	ccB	Not Available	Not Available	cluster4	IIIc	2090	1	MALE	G3	M0	N0	T1	Stage I	49	TUMOR FREE	No	Right
TCGA-B0-5083-01	R5	ccB	Not Available	Not Available	cluster4	IIIb	1045	1	MALE	G3	M0	N0	T1	Stage I	63	WITH TUMOR	No	Left
TCGA-B0-5100-01	R5	ccB	3	1	cluster2	Not Available	1913	1	MALE	G3	M0	NX	T3	Stage III	72	WITH TUMOR	No	Right
TCGA-B0-5117-01	R5	ccB	Not Available	Not Available	cluster4	IIIb	535	0	MALE	G2	M0	NX	T1	Stage I	40	TUMOR FREE	No	Right
TCGA-B2-3923-01	R5	ccB	Not Available	Not Available	cluster4	IIIb	362	0	MALE	G2	M0	NX	T2	Stage II	59	TUMOR FREE	No	Right
TCGA-B2-5636-01	R5	ccB	3	1	cluster4	IIIb	265	0	MALE	G2	M0	NX	T1	Stage I	79	TUMOR FREE	No	Right
TCGA-B4-5378-01	R5	ccB	Not Available	Not Available	cluster4	IIIb	175	0	MALE	G2	M0	N0	T1	Stage I	62	TUMOR FREE	No	Right
TCGA-B8-4619-01	R5	ccB	Not Available	Not Available	cluster4	IIIc	19	0	MALE	G2	M0	N0	T1	Stage I	58	TUMOR FREE	No	Left
TCGA-BP-4177-01	R5	ccB	Not Available	Not Available	cluster4	IIIb	1670	0	MALE	G2	M0	NX	T1	Stage I	65	TUMOR FREE	No	Right
TCGA-BP-4334-01	R5	ccB	Not Available	Not Available	cluster4	IIIb	645	1	MALE	G3	M0	N0	T3	Stage III	56	WITH TUMOR	No	Right
TCGA-BP-4760-01	R5	ccB	Not Available	Not Available	cluster4	IIIb	2361	0	MALE	G2	M0	NX	T1	Stage I	69	WITH TUMOR	No	Left
TCGA-BP-4769-01	R5	ccB	Not Available	Not Available	cluster4	IIIb	1876	0	MALE	G2	M0	NX	T1	Stage I	63	TUMOR FREE	No	Left
TCGA-BP-4795-01	R5	ccB	Not Available	Not Available	cluster4	IIIb	620	0	FEMALE	G2	M0	N0	T1	Stage I	74	TUMOR FREE	No	Right
TCGA-BP-4994-01	R5	ccB	Not Available	Not Available	cluster4	IIIb	1308	0	MALE	G3	M0	NX	T1	Stage I	54	TUMOR FREE	No	Left
TCGA-DV-5567-01	R5	ccB	3	1	cluster4	IIIb	364	0	FEMALE	G2	M0	NX	T1	Stage I	40	WITH TUMOR	No	Right
TCGA-DV-5576-01	R5	ccB	3	1	cluster4	IIIb	727	1	FEMALE	G2	M0	NX	T1	Stage I	55	WITH TUMOR	No	Left

## Sheet: Supplementary Table S5
Supplementary Table S5. Gene mutation profiles among five clusters.
gene	Count						Frequncy					pvalue of two-sided Fisher test	FDR of two-sided Fisher test
	All (n=398)	R1 (n=99)	R2 (n=120)	R3 (n=78)	R4 (n=85)	R5 (n=16)	R1 (n=99)	R2 (n=120)	R3 (n=78)	R4 (n=85)	R5 (n=16)
VHL	205	64	55	34	52	0	0.646465	0.458333	0.435897	0.611765	0	7.49715e-07	0.00403047
PBRM1	129	44	32	19	34	0	0.444444	0.266667	0.24359	0.4	0	0.000165456	0.140147
TTN	69	15	22	16	11	5	0.151515	0.183333	0.205128	0.129412	0.3125	0.361592	0.960035
MUC4	46	9	13	14	9	1	0.0909091	0.108333	0.179487	0.105882	0.0625	0.436294	0.960035
SETD2	46	6	16	12	11	1	0.0606061	0.133333	0.153846	0.129412	0.0625	0.265716	0.924931
BAP1	44	1	25	14	4	0	0.010101	0.208333	0.179487	0.0470588	0	5.85664e-07	0.00403047
MUC16	41	8	17	5	7	4	0.0808081	0.141667	0.0641026	0.0823529	0.25	0.106643	0.851582
MTOR	29	9	8	5	6	1	0.0909091	0.0666667	0.0641026	0.0705882	0.0625	0.961074	1
KDM5C	26	4	11	3	8	0	0.040404	0.0916667	0.0384615	0.0941176	0	0.294975	0.960035
HMCN1	22	5	4	8	5	0	0.0505051	0.0333333	0.102564	0.0588235	0	0.321952	0.960035
DNAH3	21	4	5	1	4	7	0.040404	0.0416667	0.0128205	0.0470588	0.4375	1.579e-05	0.0424434
CSMD1	18	5	3	4	3	3	0.0505051	0.025	0.0512821	0.0352941	0.1875	0.11416	0.851582
PTEN	18	0	12	3	2	1	0	0.1	0.0384615	0.0235294	0.0625	0.00351009	0.449291
DNMT1	17	2	8	1	3	3	0.020202	0.0666667	0.0128205	0.0352941	0.1875	0.0253431	0.593738
DST	17	3	6	5	3	0	0.030303	0.05	0.0641026	0.0352941	0	0.783448	1
GCNT2	17	1	5	2	4	5	0.010101	0.0416667	0.025641	0.0470588	0.3125	0.000586027	0.224794
SYNE1	17	3	8	4	1	1	0.030303	0.0666667	0.0512821	0.0117647	0.0625	0.270523	0.935563
ABCA13	16	3	5	4	2	2	0.030303	0.0416667	0.0512821	0.0235294	0.125	0.364808	0.960035
AHNAK2	16	4	2	1	8	1	0.040404	0.0166667	0.0128205	0.0941176	0.0625	0.0451997	0.661207
DNAH9	16	2	4	6	3	1	0.020202	0.0333333	0.0769231	0.0352941	0.0625	0.321731	0.960035
PCLO	16	0	3	5	6	2	0	0.025	0.0641026	0.0705882	0.125	0.00842851	0.593738
USH2A	16	4	7	2	3	0	0.040404	0.0583333	0.025641	0.0352941	0	0.832801	1
DNAH2	15	4	6	4	0	1	0.040404	0.05	0.0512821	0	0.0625	0.163694	0.851582
KIAA0408	15	2	3	2	2	6	0.020202	0.025	0.025641	0.0235294	0.375	3.46991e-05	0.0746169
RANBP2	15	4	5	2	2	2	0.040404	0.0416667	0.025641	0.0235294	0.125	0.378249	0.960035
BIRC6	14	3	5	2	2	2	0.030303	0.0416667	0.025641	0.0235294	0.125	0.366291	0.960035
C6orf25	14	2	3	2	2	5	0.020202	0.025	0.025641	0.0235294	0.3125	0.000522457	0.224794
FAT3	14	2	6	1	2	3	0.020202	0.05	0.0128205	0.0235294	0.1875	0.0329576	0.593738
FLG	14	3	4	1	5	1	0.030303	0.0333333	0.0128205	0.0588235	0.0625	0.451789	0.9642
GPR98	14	3	6	3	2	0	0.030303	0.05	0.0384615	0.0235294	0	0.892947	1
LRP2	14	3	5	2	4	0	0.030303	0.0416667	0.025641	0.0470588	0	0.945075	1
MLL3	14	3	3	3	5	0	0.030303	0.025	0.0384615	0.0588235	0	0.75658	1
MUC17	14	2	4	1	4	3	0.020202	0.0333333	0.0128205	0.0470588	0.1875	0.0442251	0.648716
AKAP9	13	2	4	4	1	2	0.020202	0.0333333	0.0512821	0.0117647	0.125	0.14927	0.851582
ANK3	13	7	3	2	1	0	0.0707071	0.025	0.025641	0.0117647	0	0.274501	0.949015
ARID1A	13	4	3	3	3	0	0.040404	0.025	0.0384615	0.0352941	0	0.946593	1
CCDC91	13	2	5	1	1	4	0.020202	0.0416667	0.0128205	0.0117647	0.25	0.00242021	0.371744
DNAH7	13	4	2	3	4	0	0.040404	0.0166667	0.0384615	0.0470588	0	0.703502	0.999613
LRP1	13	2	3	2	3	3	0.020202	0.025	0.025641	0.0352941	0.1875	0.0631208	0.759994
MACF1	13	2	5	4	1	1	0.020202	0.0416667	0.0512821	0.0117647	0.0625	0.389271	0.960035
TP53	13	1	7	3	0	2	0.010101	0.0583333	0.0384615	0	0.125	0.0137543	0.593738
XIRP2	13	3	5	3	1	1	0.030303	0.0416667	0.0384615	0.0117647	0.0625	0.562219	0.999613
ANK2	12	2	7	2	0	1	0.020202	0.0583333	0.025641	0	0.0625	0.0938905	0.851582
CCDC136	12	1	4	1	1	5	0.010101	0.0333333	0.0128205	0.0117647	0.3125	6.72314e-05	0.090359
CELSR1	12	1	8	2	0	1	0.010101	0.0666667	0.025641	0	0.0625	0.0251115	0.593738
DNAH10	12	4	5	1	2	0	0.040404	0.0416667	0.0128205	0.0235294	0	0.784661	1
GREB1	12	2	4	4	2	0	0.020202	0.0333333	0.0512821	0.0235294	0	0.806344	1
HUWE1	12	1	4	3	3	1	0.010101	0.0333333	0.0384615	0.0352941	0.0625	0.48809	0.987195
MKI67	12	2	3	1	2	4	0.020202	0.025	0.0128205	0.0235294	0.25	0.00357414	0.452107
NEB	12	2	3	2	5	0	0.020202	0.025	0.025641	0.0588235	0	0.6094	0.999613
PIK3CA	12	3	5	2	2	0	0.030303	0.0416667	0.025641	0.0235294	0	0.950007	1
PKHD1	12	3	3	4	1	1	0.030303	0.025	0.0512821	0.0117647	0.0625	0.449061	0.960035
SMG7	12	3	3	1	1	4	0.030303	0.025	0.0128205	0.0117647	0.25	0.00264116	0.394413
ARAP3	11	0	7	1	1	2	0	0.0583333	0.0128205	0.0117647	0.125	0.00629428	0.572432
ATM	11	5	3	1	2	0	0.0505051	0.025	0.0128205	0.0235294	0	0.675534	0.999613
BAZ2B	11	2	4	1	4	0	0.020202	0.0333333	0.0128205	0.0470588	0	0.723329	1
COL6A6	11	4	4	2	1	0	0.040404	0.0333333	0.025641	0.0117647	0	0.8139	1
CUL9	11	2	5	1	3	0	0.020202	0.0416667	0.0128205	0.0352941	0	0.778779	1
DNAH8	11	2	2	3	3	1	0.020202	0.0166667	0.0384615	0.0352941	0.0625	0.544464	0.999613
DUOX1	11	1	5	2	1	2	0.010101	0.0416667	0.025641	0.0117647	0.125	0.100568	0.851582
FLG2	11	2	3	1	4	1	0.020202	0.025	0.0128205	0.0470588	0.0625	0.485938	0.987195
LYST	11	2	3	3	2	1	0.020202	0.025	0.0384615	0.0235294	0.0625	0.702077	0.999613
MUC2	11	2	3	5	1	0	0.020202	0.025	0.0641026	0.0117647	0	0.386163	0.960035
OSBPL3	11	1	2	1	2	5	0.010101	0.0166667	0.0128205	0.0235294	0.3125	4.9152e-05	0.0754974
PKHD1L1	11	0	3	3	4	1	0	0.025	0.0384615	0.0470588	0.0625	0.120711	0.851582
REV3L	11	3	4	2	1	1	0.030303	0.0333333	0.025641	0.0117647	0.0625	0.637974	0.999613
RYR1	11	1	3	4	1	2	0.010101	0.025	0.0512821	0.0117647	0.125	0.0735119	0.791924
SPTA1	11	0	3	5	3	0	0	0.025	0.0641026	0.0352941	0	0.10326	0.851582
TAS2R3	11	1	2	1	3	4	0.010101	0.0166667	0.0128205	0.0352941	0.25	0.00102301	0.244432
WDFY3	11	2	4	3	2	0	0.020202	0.0333333	0.0384615	0.0235294	0	0.928328	1
ZNFX1	11	2	4	1	3	1	0.020202	0.0333333	0.0128205	0.0352941	0.0625	0.608618	0.999613
ABCC3	10	1	3	2	3	1	0.010101	0.025	0.025641	0.0352941	0.0625	0.522207	0.999613
AHNAK	10	0	5	2	1	2	0	0.0416667	0.025641	0.0117647	0.125	0.0260776	0.593738
APOB	10	2	4	1	3	0	0.020202	0.0333333	0.0128205	0.0352941	0	0.87633	1
CACNA1C	10	2	4	2	2	0	0.020202	0.0333333	0.025641	0.0235294	0	0.980743	1
CHD4	10	2	2	1	2	3	0.020202	0.0166667	0.0128205	0.0235294	0.1875	0.0246942	0.593738
COL6A3	10	3	3	2	1	1	0.030303	0.025	0.025641	0.0117647	0.0625	0.660568	0.999613
CSMD2	10	2	4	3	1	0	0.020202	0.0333333	0.0384615	0.0117647	0	0.79442	1
CSMD3	10	1	4	1	3	1	0.010101	0.0333333	0.0128205	0.0352941	0.0625	0.436406	0.960035
DHX35	10	1	2	3	1	3	0.010101	0.0166667	0.0384615	0.0117647	0.1875	0.0103614	0.593738
DNAH11	10	3	3	0	3	1	0.030303	0.025	0	0.0352941	0.0625	0.322489	0.960035
DPP3	10	2	4	0	1	3	0.020202	0.0333333	0	0.0117647	0.1875	0.00715104	0.593738
KIF1B	10	3	5	1	1	0	0.030303	0.0416667	0.0128205	0.0117647	0	0.684486	0.999613
LETM1	10	1	5	1	0	3	0.010101	0.0416667	0.0128205	0	0.1875	0.00253006	0.383144
LRP1B	10	3	4	0	2	1	0.030303	0.0333333	0	0.0235294	0.0625	0.34565	0.960035
MED12L	10	2	3	2	3	0	0.020202	0.025	0.025641	0.0352941	0	0.963322	1
NAPSA	10	1	4	2	2	1	0.010101	0.0333333	0.025641	0.0235294	0.0625	0.55553	0.999613
PDZD2	10	2	4	1	0	3	0.020202	0.0333333	0.0128205	0	0.1875	0.00633551	0.572432
PKD2	10	0	5	1	2	2	0	0.0416667	0.0128205	0.0235294	0.125	0.0283305	0.593738
PLOD3	10	0	3	4	2	1	0	0.025	0.0512821	0.0235294	0.0625	0.110434	0.851582
PRPF8	10	2	5	1	2	0	0.020202	0.0416667	0.0128205	0.0235294	0	0.783913	1
SLC12A2	10	2	1	2	3	2	0.020202	0.00833333	0.025641	0.0352941	0.125	0.100739	0.851582
SLC26A4	10	1	4	1	3	1	0.010101	0.0333333	0.0128205	0.0352941	0.0625	0.436406	0.960035
SLC6A7	10	0	3	0	3	4	0	0.025	0	0.0352941	0.25	7.76606e-05	0.0927785
SMARCA4	10	1	4	1	3	1	0.010101	0.0333333	0.0128205	0.0352941	0.0625	0.436406	0.960035
SPEN	10	2	3	3	2	0	0.020202	0.025	0.0384615	0.0235294	0	0.946844	1
SYNE2	10	4	2	2	2	0	0.040404	0.0166667	0.025641	0.0235294	0	0.839403	1
UBR5	10	0	3	3	3	1	0	0.025	0.0384615	0.0352941	0.0625	0.164016	0.851582
ZBTB39	10	3	3	1	1	2	0.030303	0.025	0.0128205	0.0117647	0.125	0.17102	0.851582
ACSL3	9	1	3	1	2	2	0.010101	0.025	0.0128205	0.0235294	0.125	0.142585	0.851582
ADAMTS18	9	3	2	2	2	0	0.030303	0.0166667	0.025641	0.0235294	0	0.957374	1
ADAMTS20	9	0	3	2	3	1	0	0.025	0.025641	0.0352941	0.0625	0.205443	0.851582
AGAP3	9	0	5	2	1	1	0	0.0416667	0.025641	0.0117647	0.0625	0.118939	0.851582
ASXL3	9	4	2	2	1	0	0.040404	0.0166667	0.025641	0.0117647	0	0.724309	1
ATRX	9	4	1	0	2	2	0.040404	0.00833333	0	0.0235294	0.125	0.0242638	0.593738
BCORL1	9	2	3	1	3	0	0.020202	0.025	0.0128205	0.0352941	0	0.902891	1
CECR1	9	0	3	2	3	1	0	0.025	0.025641	0.0352941	0.0625	0.205443	0.851582
COL11A1	9	2	3	3	1	0	0.020202	0.025	0.0384615	0.0117647	0	0.838889	1
DMXL1	9	3	1	3	1	1	0.030303	0.00833333	0.0384615	0.0117647	0.0625	0.290642	0.960035
DNMT3A	9	3	2	4	0	0	0.030303	0.0166667	0.0512821	0	0	0.242601	0.868326
DYNC1H1	9	4	1	2	1	1	0.040404	0.00833333	0.025641	0.0117647	0.0625	0.278477	0.960035
EFNB3	9	2	2	1	1	3	0.020202	0.0166667	0.0128205	0.0117647	0.1875	0.0155093	0.593738
EMR3	9	0	4	0	3	2	0	0.0333333	0	0.0352941	0.125	0.0108177	0.593738
EP300	9	3	1	2	2	1	0.030303	0.00833333	0.025641	0.0235294	0.0625	0.430673	0.960035
FAT4	9	2	3	2	2	0	0.020202	0.025	0.025641	0.0235294	0	1	1
FBN2	9	1	5	2	1	0	0.010101	0.0416667	0.025641	0.0117647	0	0.599546	0.999613
FREM2	9	0	3	4	2	0	0	0.025	0.0512821	0.0235294	0	0.218742	0.851582
HERC2	9	2	3	1	2	1	0.020202	0.025	0.0128205	0.0235294	0.0625	0.693765	0.999613
KIAA0100	9	3	2	3	0	1	0.030303	0.0166667	0.0384615	0	0.0625	0.207605	0.851582
KIF15	9	2	5	0	1	1	0.020202	0.0416667	0	0.0117647	0.0625	0.191031	0.851582
LAMA1	9	1	3	1	3	1	0.010101	0.025	0.0128205	0.0352941	0.0625	0.467969	0.987195
LPHN3	9	3	4	1	1	0	0.030303	0.0333333	0.0128205	0.0117647	0	0.797398	1
MEGF8	9	1	4	1	1	2	0.010101	0.0333333	0.0128205	0.0117647	0.125	0.098602	0.851582
NOS1	9	2	4	1	1	1	0.020202	0.0333333	0.0128205	0.0117647	0.0625	0.527981	0.999613
PCDH15	9	2	5	0	2	0	0.020202	0.0416667	0	0.0235294	0	0.435909	0.960035
PDE4DIP	9	2	3	1	2	1	0.020202	0.025	0.0128205	0.0235294	0.0625	0.693765	0.999613
PHF3	9	1	6	1	0	1	0.010101	0.05	0.0128205	0	0.0625	0.0640733	0.769738
PLEC	9	0	6	3	0	0	0	0.05	0.0384615	0	0	0.0364722	0.593738
PRKDC	9	1	3	2	2	1	0.010101	0.025	0.025641	0.0235294	0.0625	0.591907	0.999613
PTCH1	9	2	2	2	3	0	0.020202	0.0166667	0.025641	0.0352941	0	0.886242	1
SLITRK6	9	3	1	4	1	0	0.030303	0.00833333	0.0512821	0.0117647	0	0.331456	0.960035
SORD	9	2	2	1	2	2	0.020202	0.0166667	0.0128205	0.0235294	0.125	0.17958	0.851582
SPDYE3	9	1	1	2	1	4	0.010101	0.00833333	0.025641	0.0117647	0.25	0.000320162	0.201869
SPRY4	9	0	4	2	2	1	0	0.0333333	0.025641	0.0235294	0.0625	0.214208	0.851582
SYNGAP1	9	2	0	3	2	2	0.020202	0	0.0384615	0.0235294	0.125	0.0194791	0.593738
SYTL2	9	1	2	2	2	2	0.010101	0.0166667	0.025641	0.0235294	0.125	0.136769	0.851582
TACC2	9	1	3	3	2	0	0.010101	0.025	0.0384615	0.0235294	0	0.770766	1
TDRD6	9	3	4	1	1	0	0.030303	0.0333333	0.0128205	0.0117647	0	0.797398	1
TET2	9	1	0	3	4	1	0.010101	0	0.0384615	0.0470588	0.0625	0.0298313	0.593738
TG	9	2	2	3	1	1	0.020202	0.0166667	0.0384615	0.0117647	0.0625	0.484789	0.987195
USP34	9	1	3	3	1	1	0.010101	0.025	0.0384615	0.0117647	0.0625	0.396783	0.960035
ZDHHC5	9	2	3	1	1	2	0.020202	0.025	0.0128205	0.0117647	0.125	0.163468	0.851582
ZFHX3	9	1	2	2	2	2	0.010101	0.0166667	0.025641	0.0235294	0.125	0.136769	0.851582
AFF2	8	1	4	2	0	1	0.010101	0.0333333	0.025641	0	0.0625	0.194186	0.851582
ASAP1	8	1	3	1	1	2	0.010101	0.025	0.0128205	0.0117647	0.125	0.109022	0.851582
C1S	8	0	4	1	2	1	0	0.0333333	0.0128205	0.0235294	0.0625	0.18888	0.851582
CACNA1G	8	2	0	3	2	1	0.020202	0	0.0384615	0.0235294	0.0625	0.103055	0.851582
CAD	8	1	5	1	0	1	0.010101	0.0416667	0.0128205	0	0.0625	0.118549	0.851582
CAMTA2	8	2	3	2	0	1	0.020202	0.025	0.025641	0	0.0625	0.321477	0.960035
CCDC18	8	2	2	2	0	2	0.020202	0.0166667	0.025641	0	0.125	0.0573022	0.725693
CCDC97	8	1	1	1	2	3	0.010101	0.00833333	0.0128205	0.0235294	0.1875	0.00551842	0.542965
CCNA1	8	3	1	1	2	1	0.030303	0.00833333	0.0128205	0.0235294	0.0625	0.405167	0.960035
CDHR1	8	1	5	1	0	1	0.010101	0.0416667	0.0128205	0	0.0625	0.118549	0.851582
COL1A2	8	3	4	1	0	0	0.030303	0.0333333	0.0128205	0	0	0.473888	0.987195
COL4A5	8	1	3	1	3	0	0.010101	0.025	0.0128205	0.0352941	0	0.77538	1
CUX1	8	1	2	3	2	0	0.010101	0.0166667	0.0384615	0.0235294	0	0.718105	0.999613
DCHS2	8	3	1	1	3	0	0.030303	0.00833333	0.0128205	0.0352941	0	0.636148	0.999613
DIP2C	8	2	2	2	2	0	0.020202	0.0166667	0.025641	0.0235294	0	0.973923	1
DMXL2	8	1	2	2	3	0	0.010101	0.0166667	0.025641	0.0352941	0	0.760656	1
DNAH17	8	2	2	2	2	0	0.020202	0.0166667	0.025641	0.0235294	0	0.973923	1
EP400	8	1	4	2	1	0	0.010101	0.0333333	0.025641	0.0117647	0	0.746244	1
FCHSD1	8	2	2	2	1	1	0.020202	0.0166667	0.025641	0.0117647	0.0625	0.606467	0.999613
FSTL4	8	2	2	1	1	2	0.020202	0.0166667	0.0128205	0.0117647	0.125	0.13781	0.851582
HSPG2	8	2	3	1	1	1	0.020202	0.025	0.0128205	0.0117647	0.0625	0.62618	0.999613
IGSF10	8	2	4	0	1	1	0.020202	0.0333333	0	0.0117647	0.0625	0.268469	0.928756
ITIH2	8	3	4	0	0	1	0.030303	0.0333333	0	0	0.0625	0.101606	0.851582
LRRK2	8	2	5	0	1	0	0.020202	0.0416667	0	0.0117647	0	0.376939	0.960035
MAP1B	8	0	2	1	3	2	0	0.0166667	0.0128205	0.0352941	0.125	0.0260164	0.593738
MYCBP2	8	2	2	3	1	0	0.020202	0.0166667	0.0384615	0.0117647	0	0.790776	1
MYH11	8	1	3	2	1	1	0.010101	0.025	0.025641	0.0117647	0.0625	0.511623	0.999613
MYH2	8	1	0	4	2	1	0.010101	0	0.0512821	0.0235294	0.0625	0.0316935	0.593738
NAV3	8	2	3	1	1	1	0.020202	0.025	0.0128205	0.0117647	0.0625	0.62618	0.999613
NCOA2	8	1	2	3	1	1	0.010101	0.0166667	0.0384615	0.0117647	0.0625	0.355661	0.960035
NES	8	0	5	0	2	1	0	0.0416667	0	0.0235294	0.0625	0.0459642	0.670566
NF1	8	2	4	0	2	0	0.020202	0.0333333	0	0.0235294	0	0.616246	0.999613
OR4D1	8	2	2	0	1	3	0.020202	0.0166667	0	0.0117647	0.1875	0.0046636	0.491598
PABPC1	8	4	2	1	1	0	0.040404	0.0166667	0.0128205	0.0117647	0	0.69255	0.999613
PCDH10	8	3	3	1	1	0	0.030303	0.025	0.0128205	0.0117647	0	0.88257	1
PRDM4	8	0	3	0	3	2	0	0.025	0	0.0352941	0.125	0.0107941	0.593738
PTPN13	8	3	3	1	1	0	0.030303	0.025	0.0128205	0.0117647	0	0.88257	1
RALGAPA1	8	2	2	4	0	0	0.020202	0.0166667	0.0512821	0	0	0.24309	0.869786
RIMS1	8	2	2	2	1	1	0.020202	0.0166667	0.025641	0.0117647	0.0625	0.606467	0.999613
ROS1	8	1	2	4	0	1	0.010101	0.0166667	0.0512821	0	0.0625	0.0749721	0.791924
RYR3	8	2	2	3	1	0	0.020202	0.0166667	0.0384615	0.0117647	0	0.790776	1
SALL1	8	3	2	2	1	0	0.030303	0.0166667	0.025641	0.0117647	0	0.862495	1
SDK2	8	2	2	2	2	0	0.020202	0.0166667	0.025641	0.0235294	0	0.973923	1
SPHKAP	8	3	1	1	2	1	0.030303	0.00833333	0.0128205	0.0235294	0.0625	0.405167	0.960035
SRRM2	8	1	2	0	1	4	0.010101	0.0166667	0	0.0117647	0.25	0.000156134	0.140147
TBC1D8B	8	1	1	1	3	2	0.010101	0.00833333	0.0128205	0.0352941	0.125	0.0474732	0.691641
TCF20	8	2	3	2	1	0	0.020202	0.025	0.025641	0.0117647	0	0.948399	1
THADA	8	3	3	1	1	0	0.030303	0.025	0.0128205	0.0117647	0	0.88257	1
UBE3B	8	3	1	1	1	2	0.030303	0.00833333	0.0128205	0.0117647	0.125	0.0707076	0.791924
UBR4	8	4	3	0	1	0	0.040404	0.025	0	0.0117647	0	0.447201	0.960035
VPS13B	8	1	7	0	0	0	0.010101	0.0583333	0	0	0	0.0225553	0.593738
VPS13C	8	1	1	1	4	1	0.010101	0.00833333	0.0128205	0.0470588	0.0625	0.15193	0.851582
VWA3B	8	3	3	0	1	1	0.030303	0.025	0	0.0117647	0.0625	0.295679	0.960035
VWF	8	1	4	2	1	0	0.010101	0.0333333	0.025641	0.0117647	0	0.746244	1
WNK1	8	0	3	2	2	1	0	0.025	0.025641	0.0235294	0.0625	0.23635	0.851908
ZFHX4	8	1	3	1	3	0	0.010101	0.025	0.0128205	0.0352941	0	0.77538	1
ZNF318	8	3	4	0	0	1	0.030303	0.0333333	0	0	0.0625	0.101606	0.851582
ZNF407	8	3	1	1	2	1	0.030303	0.00833333	0.0128205	0.0235294	0.0625	0.405167	0.960035
ABCA1	7	2	2	2	1	0	0.020202	0.0166667	0.025641	0.0117647	0	0.937252	1
ADAMTS19	7	1	3	1	2	0	0.010101	0.025	0.0128205	0.0235294	0	0.907549	1
ADAMTS9	7	2	2	1	1	1	0.020202	0.0166667	0.0128205	0.0117647	0.0625	0.617001	0.999613
ADCY8	7	0	2	0	4	1	0	0.0166667	0	0.0470588	0.0625	0.0305917	0.593738
ANPEP	7	2	0	1	3	1	0.020202	0	0.0128205	0.0352941	0.0625	0.097507	0.851582
AQR	7	2	3	1	1	0	0.020202	0.025	0.0128205	0.0117647	0	0.967597	1
ARHGEF17	7	1	3	2	1	0	0.010101	0.025	0.025641	0.0117647	0	0.831135	1
ATN1	7	0	2	2	1	2	0	0.0166667	0.025641	0.0117647	0.125	0.0283123	0.593738
ATP13A4	7	0	3	1	2	1	0	0.025	0.0128205	0.0235294	0.0625	0.226083	0.851582
ATXN2L	7	1	2	2	0	2	0.010101	0.0166667	0.025641	0	0.125	0.0388216	0.593738
BLM	7	2	2	1	2	0	0.020202	0.0166667	0.0128205	0.0235294	0	1	1
BRCA2	7	2	1	2	2	0	0.020202	0.00833333	0.025641	0.0235294	0	0.807292	1
BTAF1	7	2	1	0	3	1	0.020202	0.00833333	0	0.0352941	0.0625	0.163281	0.851582
CACNA1S	7	3	2	2	0	0	0.030303	0.0166667	0.025641	0	0	0.558403	0.999613
CARD11	7	0	3	1	1	2	0	0.025	0.0128205	0.0117647	0.125	0.0290629	0.593738
CD4	7	1	3	2	0	1	0.010101	0.025	0.025641	0	0.0625	0.243571	0.870926
CDK12	7	1	3	2	1	0	0.010101	0.025	0.025641	0.0117647	0	0.831135	1
CDK5RAP2	7	1	3	1	2	0	0.010101	0.025	0.0128205	0.0235294	0	0.907549	1
CENPE	7	1	3	1	1	1	0.010101	0.025	0.0128205	0.0117647	0.0625	0.495065	0.987195
CHD7	7	0	2	4	0	1	0	0.0166667	0.0512821	0	0.0625	0.0204281	0.593738
CIB3	7	1	3	1	1	1	0.010101	0.025	0.0128205	0.0117647	0.0625	0.495065	0.987195
CNOT1	7	1	2	2	2	0	0.010101	0.0166667	0.025641	0.0235294	0	0.881539	1
COL5A3	7	1	1	2	2	1	0.010101	0.00833333	0.025641	0.0235294	0.0625	0.371781	0.960035
CPAMD8	7	1	3	1	2	0	0.010101	0.025	0.0128205	0.0235294	0	0.907549	1
DAB1	7	1	1	2	2	1	0.010101	0.00833333	0.025641	0.0235294	0.0625	0.371781	0.960035
DCAF11	7	3	2	0	1	1	0.030303	0.0166667	0	0.0117647	0.0625	0.287097	0.960035
DDR1	7	1	2	1	2	1	0.010101	0.0166667	0.0128205	0.0235294	0.0625	0.536264	0.999613
DNHD1	7	0	3	2	2	0	0	0.025	0.025641	0.0235294	0	0.515241	0.999613
DOCK3	7	0	2	1	3	1	0	0.0166667	0.0128205	0.0352941	0.0625	0.154123	0.851582
DPEP2	7	1	1	2	1	2	0.010101	0.00833333	0.025641	0.0117647	0.125	0.0572613	0.725693
DSCAML1	7	0	3	1	2	1	0	0.025	0.0128205	0.0235294	0.0625	0.226083	0.851582
DYNC2H1	7	2	3	1	1	0	0.020202	0.025	0.0128205	0.0117647	0	0.967597	1
EGFR	7	1	1	2	2	1	0.010101	0.00833333	0.025641	0.0235294	0.0625	0.371781	0.960035
EYS	7	1	3	2	1	0	0.010101	0.025	0.025641	0.0117647	0	0.831135	1
FAM122C	7	1	1	1	1	3	0.010101	0.00833333	0.0128205	0.0117647	0.1875	0.00389963	0.472749
FAM135B	7	1	3	2	1	0	0.010101	0.025	0.025641	0.0117647	0	0.831135	1
FAM65A	7	1	1	1	1	3	0.010101	0.00833333	0.0128205	0.0117647	0.1875	0.00389963	0.472749
FAT1	7	2	2	2	0	1	0.020202	0.0166667	0.025641	0	0.0625	0.308829	0.960035
FAT2	7	3	3	1	0	0	0.030303	0.025	0.0128205	0	0	0.592819	0.999613
FRY	7	1	4	2	0	0	0.010101	0.0333333	0.025641	0	0	0.438911	0.960035
GABRQ	7	1	2	0	4	0	0.010101	0.0166667	0	0.0470588	0	0.257632	0.897914
GPR112	7	1	4	0	1	1	0.010101	0.0333333	0	0.0117647	0.0625	0.194221	0.851582
GSTCD	7	2	1	0	1	3	0.020202	0.00833333	0	0.0117647	0.1875	0.00211414	0.355176
HERC1	7	1	4	2	0	0	0.010101	0.0333333	0.025641	0	0	0.438911	0.960035
HGC6.3	7	2	0	3	1	1	0.020202	0	0.0384615	0.0117647	0.0625	0.078831	0.791924
HPS3	7	1	2	0	1	3	0.010101	0.0166667	0	0.0117647	0.1875	0.00285072	0.412415
IFT140	7	1	3	2	1	0	0.010101	0.025	0.025641	0.0117647	0	0.831135	1
KCNH7	7	1	2	2	2	0	0.010101	0.0166667	0.025641	0.0235294	0	0.881539	1
KIAA0319	7	0	3	3	1	0	0	0.025	0.0384615	0.0117647	0	0.326292	0.960035
KIAA1462	7	2	2	1	2	0	0.020202	0.0166667	0.0128205	0.0235294	0	1	1
KIAA2022	7	2	2	1	2	0	0.020202	0.0166667	0.0128205	0.0235294	0	1	1
KIF20B	7	0	2	3	2	0	0	0.0166667	0.0384615	0.0235294	0	0.351581	0.960035
KIF21A	7	0	4	1	0	2	0	0.0333333	0.0128205	0	0.125	0.0067866	0.593738
LAMA2	7	4	0	2	1	0	0.040404	0	0.025641	0.0117647	0	0.169615	0.851582
LARP6	7	1	3	1	1	1	0.010101	0.025	0.0128205	0.0117647	0.0625	0.495065	0.987195
LETMD1	7	2	3	1	0	1	0.020202	0.025	0.0128205	0	0.0625	0.320191	0.960035
LMO7	7	1	2	2	2	0	0.010101	0.0166667	0.025641	0.0235294	0	0.881539	1
LOXHD1	7	1	2	2	2	0	0.010101	0.0166667	0.025641	0.0235294	0	0.881539	1
LRP4	7	2	1	2	0	2	0.020202	0.00833333	0.025641	0	0.125	0.0254101	0.593738
MAGEC1	7	3	2	2	0	0	0.030303	0.0166667	0.025641	0	0	0.558403	0.999613
MLL2	7	4	1	1	1	0	0.040404	0.00833333	0.0128205	0.0117647	0	0.505126	0.999613
MLLT4	7	2	1	1	2	1	0.020202	0.00833333	0.0128205	0.0235294	0.0625	0.447625	0.960035
MTMR3	7	3	0	0	1	3	0.030303	0	0	0.0117647	0.1875	0.00033795	0.201869
MTUS2	7	1	5	1	0	0	0.010101	0.0416667	0.0128205	0	0	0.28198	0.960035
MUC13	7	2	2	2	0	1	0.020202	0.0166667	0.025641	0	0.0625	0.308829	0.960035
MYH4	7	2	4	1	0	0	0.020202	0.0333333	0.0128205	0	0	0.525684	0.999613
MYO18A	7	1	2	1	3	0	0.010101	0.0166667	0.0128205	0.0352941	0	0.786325	1
MYO3A	7	3	1	2	1	0	0.030303	0.00833333	0.025641	0.0117647	0	0.715967	0.999613
NEURL4	7	3	3	0	1	0	0.030303	0.025	0	0.0117647	0	0.62958	0.999613
NFAT5	7	1	1	2	2	1	0.010101	0.00833333	0.025641	0.0235294	0.0625	0.371781	0.960035
NSD1	7	1	1	4	0	1	0.010101	0.00833333	0.0512821	0	0.0625	0.0423354	0.623549
OR4A47	7	2	2	0	0	3	0.020202	0.0166667	0	0	0.1875	0.00131422	0.276094
PCDH11X	7	1	3	1	1	1	0.010101	0.025	0.0128205	0.0117647	0.0625	0.495065	0.987195
PDE4C	7	1	5	0	1	0	0.010101	0.0416667	0	0.0117647	0	0.29782	0.960035
PHACTR1	7	2	3	1	0	1	0.020202	0.025	0.0128205	0	0.0625	0.320191	0.960035
PI4KA	7	4	2	1	0	0	0.040404	0.0166667	0.0128205	0	0	0.378825	0.960035
PLEKHH2	7	3	2	0	2	0	0.030303	0.0166667	0	0.0235294	0	0.655658	0.999613
PLXNA4	7	1	0	1	3	2	0.010101	0	0.0128205	0.0352941	0.125	0.00852714	0.593738
POLR2A	7	1	3	1	1	1	0.010101	0.025	0.0128205	0.0117647	0.0625	0.495065	0.987195
PREP	7	0	2	1	2	2	0	0.0166667	0.0128205	0.0235294	0.125	0.0337612	0.593738
PRR12	7	2	1	2	1	1	0.020202	0.00833333	0.025641	0.0117647	0.0625	0.430707	0.960035
PTPRN	7	3	3	1	0	0	0.030303	0.025	0.0128205	0	0	0.592819	0.999613
PTPRZ1	7	1	3	2	0	1	0.010101	0.025	0.025641	0	0.0625	0.243571	0.870926
RAPGEF6	7	1	2	2	1	1	0.010101	0.0166667	0.025641	0.0117647	0.0625	0.475402	0.987195
RBM23	7	0	2	2	2	1	0	0.0166667	0.025641	0.0235294	0.0625	0.21775	0.851582
RBPJL	7	1	1	1	1	3	0.010101	0.00833333	0.0128205	0.0117647	0.1875	0.00389963	0.472749
RIF1	7	1	4	1	1	0	0.010101	0.0333333	0.0128205	0.0117647	0	0.76803	1
RIMBP2	7	1	2	1	3	0	0.010101	0.0166667	0.0128205	0.0352941	0	0.786325	1
RREB1	7	1	4	2	0	0	0.010101	0.0333333	0.025641	0	0	0.438911	0.960035
RYR2	7	1	3	1	1	1	0.010101	0.025	0.0128205	0.0117647	0.0625	0.495065	0.987195
SDHAF2	7	0	3	0	1	3	0	0.025	0	0.0117647	0.1875	0.000588649	0.224794
SDK1	7	1	1	2	2	1	0.010101	0.00833333	0.025641	0.0235294	0.0625	0.371781	0.960035
SEC16A	7	3	0	1	2	1	0.030303	0	0.0128205	0.0235294	0.0625	0.116923	0.851582
SECISBP2L	7	1	1	3	1	1	0.010101	0.00833333	0.0384615	0.0117647	0.0625	0.221879	0.851582
SETX	7	0	3	2	1	1	0	0.025	0.025641	0.0117647	0.0625	0.205616	0.851582
SIPA1L2	7	2	3	0	2	0	0.020202	0.025	0	0.0235294	0	0.732307	1
SLC30A9	7	1	3	1	1	1	0.010101	0.025	0.0128205	0.0117647	0.0625	0.495065	0.987195
SLC4A5	7	1	3	2	1	0	0.010101	0.025	0.025641	0.0117647	0	0.831135	1
SMARCC2	7	1	2	1	1	2	0.010101	0.0166667	0.0128205	0.0117647	0.125	0.0858817	0.838692
SSH2	7	2	1	2	2	0	0.020202	0.00833333	0.025641	0.0235294	0	0.807292	1
ST18	7	0	3	1	2	1	0	0.025	0.0128205	0.0235294	0.0625	0.226083	0.851582
STAG2	7	2	3	1	1	0	0.020202	0.025	0.0128205	0.0117647	0	0.967597	1
THBS1	7	1	1	1	2	2	0.010101	0.00833333	0.0128205	0.0235294	0.125	0.0637724	0.76698
THSD7B	7	2	0	2	3	0	0.020202	0	0.025641	0.0352941	0	0.267277	0.924931
TIE1	7	2	2	2	0	1	0.020202	0.0166667	0.025641	0	0.0625	0.308829	0.960035
TLN2	7	0	4	0	1	2	0	0.0333333	0	0.0117647	0.125	0.00734183	0.593738
TNC	7	0	3	2	2	0	0	0.025	0.025641	0.0235294	0	0.515241	0.999613
TNR	7	0	3	2	2	0	0	0.025	0.025641	0.0235294	0	0.515241	0.999613
TNRC18	7	0	2	1	4	0	0	0.0166667	0.0128205	0.0470588	0	0.201762	0.851582
TRRAP	7	0	3	2	1	1	0	0.025	0.025641	0.0117647	0.0625	0.205616	0.851582
TSKS	7	0	2	2	1	2	0	0.0166667	0.025641	0.0117647	0.125	0.0283123	0.593738
TTBK1	7	1	3	0	2	1	0.010101	0.025	0	0.0235294	0.0625	0.292432	0.960035
UBN1	7	1	3	1	2	0	0.010101	0.025	0.0128205	0.0235294	0	0.907549	1
UBR1	7	1	1	2	3	0	0.010101	0.00833333	0.025641	0.0352941	0	0.604657	0.999613
UTRN	7	4	2	0	1	0	0.040404	0.0166667	0	0.0117647	0	0.415034	0.960035
VPS13D	7	4	1	2	0	0	0.040404	0.00833333	0.025641	0	0	0.248128	0.885749
YLPM1	7	3	1	2	0	1	0.030303	0.00833333	0.025641	0	0.0625	0.16019	0.851582
ZFYVE26	7	2	2	1	2	0	0.020202	0.0166667	0.0128205	0.0235294	0	1	1
ZMAT2	7	0	4	0	0	3	0	0.0333333	0	0	0.1875	0.000171717	0.140147
ZMYM2	7	2	1	3	0	1	0.020202	0.00833333	0.0384615	0	0.0625	0.121671	0.851582
ZNF462	7	2	1	2	1	1	0.020202	0.00833333	0.025641	0.0117647	0.0625	0.430707	0.960035
ZZEF1	7	2	3	1	1	0	0.020202	0.025	0.0128205	0.0117647	0	0.967597	1
A2ML1	6	0	3	1	2	0	0	0.025	0.0128205	0.0235294	0	0.574691	0.999613
ABCA12	6	3	2	1	0	0	0.030303	0.0166667	0.0128205	0	0	0.606833	0.999613
ABCA5	6	2	1	2	1	0	0.020202	0.00833333	0.025641	0.0117647	0	0.820642	1
ABCC1	6	1	1	2	0	2	0.010101	0.00833333	0.025641	0	0.125	0.020302	0.593738
ACSS2	6	0	2	3	1	0	0	0.0166667	0.0384615	0.0117647	0	0.351298	0.960035
ADAMTS12	6	2	1	2	1	0	0.020202	0.00833333	0.025641	0.0117647	0	0.820642	1
ADAMTS2	6	2	3	0	1	0	0.020202	0.025	0	0.0117647	0	0.721983	1
ALPK2	6	3	0	0	2	1	0.030303	0	0	0.0235294	0.0625	0.0479064	0.694427
AMHR2	6	2	1	1	0	2	0.020202	0.00833333	0.0128205	0	0.125	0.0268002	0.593738
ANKRD11	6	1	2	3	0	0	0.010101	0.0166667	0.0384615	0	0	0.399148	0.960035
ANKRD17	6	3	2	0	1	0	0.030303	0.0166667	0	0.0117647	0	0.641962	0.999613
AOX1	6	0	2	2	2	0	0	0.0166667	0.025641	0.0235294	0	0.545525	0.999613
ATP1A2	6	1	1	2	1	1	0.010101	0.00833333	0.025641	0.0117647	0.0625	0.369289	0.960035
ATP1A3	6	1	0	1	2	2	0.010101	0	0.0128205	0.0235294	0.125	0.0137557	0.593738
ATP2A1	6	5	1	0	0	0	0.0505051	0.00833333	0	0	0	0.0445857	0.653114
ATP8A2	6	0	5	1	0	0	0	0.0416667	0.0128205	0	0	0.0940636	0.851582
ATP9A	6	0	1	1	2	2	0	0.00833333	0.0128205	0.0235294	0.125	0.0187146	0.593738
ATRNL1	6	1	3	0	1	1	0.010101	0.025	0	0.0117647	0.0625	0.279793	0.960035
BRCA1	6	0	2	1	3	0	0	0.0166667	0.0128205	0.0352941	0	0.419744	0.960035
BRWD1	6	2	3	1	0	0	0.020202	0.025	0.0128205	0	0	0.700197	0.999613
CCDC108	6	1	2	2	0	1	0.010101	0.0166667	0.025641	0	0.0625	0.245795	0.878293
CCDC11	6	1	1	1	0	3	0.010101	0.00833333	0.0128205	0	0.1875	0.00124705	0.276094
CCDC62	6	2	2	0	1	1	0.020202	0.0166667	0	0.0117647	0.0625	0.36016	0.960035
CDH2	6	1	1	3	0	1	0.010101	0.00833333	0.0384615	0	0.0625	0.0857466	0.838134
CDH23	6	0	1	1	4	0	0	0.00833333	0.0128205	0.0470588	0	0.129518	0.851582
CENPF	6	3	2	0	1	0	0.030303	0.0166667	0	0.0117647	0	0.641962	0.999613
CEP110	6	3	0	2	1	0	0.030303	0	0.025641	0.0117647	0	0.302047	0.960035
CEP164	6	0	0	4	1	1	0	0	0.0512821	0.0117647	0.0625	0.00509887	0.507621
CERCAM	6	2	0	3	0	1	0.020202	0	0.0384615	0	0.0625	0.0300294	0.593738
CHD3	6	1	2	2	1	0	0.010101	0.0166667	0.025641	0.0117647	0	0.885084	1
CNTNAP1	6	1	2	0	3	0	0.010101	0.0166667	0	0.0352941	0	0.503529	0.997778
COL15A1	6	2	2	1	1	0	0.020202	0.0166667	0.0128205	0.0117647	0	1	1
COL24A1	6	0	4	2	0	0	0	0.0333333	0.025641	0	0	0.16289	0.851582
CRYBB1	6	2	1	2	1	0	0.020202	0.00833333	0.025641	0.0117647	0	0.820642	1
CSF1R	6	1	1	3	1	0	0.010101	0.00833333	0.0384615	0.0117647	0	0.559978	0.999613
CUBN	6	2	2	1	1	0	0.020202	0.0166667	0.0128205	0.0117647	0	1	1
DCHS1	6	0	1	2	2	1	0	0.00833333	0.025641	0.0235294	0.0625	0.137117	0.851582
DHX37	6	0	3	1	2	0	0	0.025	0.0128205	0.0235294	0	0.574691	0.999613
DMD	6	1	3	2	0	0	0.010101	0.025	0.025641	0	0	0.590399	0.999613
DNAJC14	6	0	2	1	1	2	0	0.0166667	0.0128205	0.0117647	0.125	0.0289185	0.593738
EGR1	6	1	1	2	0	2	0.010101	0.00833333	0.025641	0	0.125	0.020302	0.593738
ENC1	6	0	2	1	1	2	0	0.0166667	0.0128205	0.0117647	0.125	0.0289185	0.593738
ERBB4	6	4	2	0	0	0	0.040404	0.0166667	0	0	0	0.177458	0.851582
ESPL1	6	1	1	1	3	0	0.010101	0.00833333	0.0128205	0.0352941	0	0.624053	0.999613
EXPH5	6	0	3	2	1	0	0	0.025	0.025641	0.0117647	0	0.517016	0.999613
FAM135A	6	1	3	1	1	0	0.010101	0.025	0.0128205	0.0117647	0	0.919765	1
FAM178A	6	1	4	1	0	0	0.010101	0.0333333	0.0128205	0	0	0.464747	0.987195
FAM179B	6	0	2	1	3	0	0	0.0166667	0.0128205	0.0352941	0	0.419744	0.960035
FBN1	6	1	2	1	2	0	0.010101	0.0166667	0.0128205	0.0235294	0	0.956796	1
FBXO18	6	1	4	0	1	0	0.010101	0.0333333	0	0.0117647	0	0.490394	0.987195
FBXO7	6	2	2	1	1	0	0.020202	0.0166667	0.0128205	0.0117647	0	1	1
FLT1	6	1	2	2	1	0	0.010101	0.0166667	0.025641	0.0117647	0	0.885084	1
FMN1	6	0	0	4	1	1	0	0	0.0512821	0.0117647	0.0625	0.00509887	0.507621
FRMPD1	6	2	2	2	0	0	0.020202	0.0166667	0.025641	0	0	0.680205	0.999613
FRMPD2	6	1	1	0	4	0	0.010101	0.00833333	0	0.0470588	0	0.158249	0.851582
FRYL	6	0	3	1	0	2	0	0.025	0.0128205	0	0.125	0.00914511	0.593738
GBF1	6	1	2	2	1	0	0.010101	0.0166667	0.025641	0.0117647	0	0.885084	1
GCN1L1	6	2	2	0	2	0	0.020202	0.0166667	0	0.0235294	0	0.745247	1
GOLGA3	6	3	0	3	0	0	0.030303	0	0.0384615	0	0	0.065901	0.78993
GON4L	6	1	2	0	3	0	0.010101	0.0166667	0	0.0352941	0	0.503529	0.997778
GPRASP1	6	3	1	1	1	0	0.030303	0.00833333	0.0128205	0.0117647	0	0.768725	1
GRIN2A	6	2	4	0	0	0	0.020202	0.0333333	0	0	0	0.294514	0.960035
GRIN2B	6	2	1	1	1	1	0.020202	0.00833333	0.0128205	0.0117647	0.0625	0.452813	0.965809
HSPA4	6	1	1	2	1	1	0.010101	0.00833333	0.025641	0.0117647	0.0625	0.369289	0.960035
IGSF3	6	2	1	1	1	1	0.020202	0.00833333	0.0128205	0.0117647	0.0625	0.452813	0.965809
IL17RC	6	1	3	2	0	0	0.010101	0.025	0.025641	0	0	0.590399	0.999613
INSR	6	0	3	0	1	2	0	0.025	0	0.0117647	0.125	0.0101993	0.593738
ITGAD	6	2	0	1	2	1	0.020202	0	0.0128205	0.0235294	0.0625	0.145203	0.851582
KIAA2018	6	1	2	1	1	1	0.010101	0.0166667	0.0128205	0.0117647	0.0625	0.531123	0.999613
KIF14	6	2	0	2	1	1	0.020202	0	0.025641	0.0117647	0.0625	0.133245	0.851582
KIF16B	6	0	1	1	3	1	0	0.00833333	0.0128205	0.0352941	0.0625	0.0912669	0.851582
LPA	6	2	2	1	0	1	0.020202	0.0166667	0.0128205	0	0.0625	0.317775	0.960035
LRRCC1	6	2	0	2	2	0	0.020202	0	0.025641	0.0235294	0	0.379073	0.960035
LRRIQ1	6	0	6	0	0	0	0	0.05	0	0	0	0.0150706	0.593738
MAML3	6	3	1	1	1	0	0.030303	0.00833333	0.0128205	0.0117647	0	0.768725	1
MARK4	6	1	1	1	1	2	0.010101	0.00833333	0.0128205	0.0117647	0.125	0.0496846	0.698627
MCPH1	6	2	1	1	2	0	0.020202	0.00833333	0.0128205	0.0235294	0	0.851138	1
MDN1	6	1	3	1	1	0	0.010101	0.025	0.0128205	0.0117647	0	0.919765	1
MED13	6	4	1	1	0	0	0.040404	0.00833333	0.0128205	0	0	0.258952	0.902219
MMP2	6	0	2	1	1	2	0	0.0166667	0.0128205	0.0117647	0.125	0.0289185	0.593738
MRPL10	6	0	0	2	2	2	0	0	0.025641	0.0235294	0.125	0.00322262	0.417465
MTMR4	6	0	1	2	3	0	0	0.00833333	0.025641	0.0352941	0	0.265648	0.924931
MYH3	6	2	3	0	1	0	0.020202	0.025	0	0.0117647	0	0.721983	1
MYH7	6	1	2	1	1	1	0.010101	0.0166667	0.0128205	0.0117647	0.0625	0.531123	0.999613
MYO10	6	2	3	1	0	0	0.020202	0.025	0.0128205	0	0	0.700197	0.999613
MYO15A	6	1	2	1	2	0	0.010101	0.0166667	0.0128205	0.0235294	0	0.956796	1
MYO16	6	2	1	1	1	1	0.020202	0.00833333	0.0128205	0.0117647	0.0625	0.452813	0.965809
NACA	6	0	2	0	0	4	0	0.0166667	0	0	0.25	8.94216e-06	0.0320487
NEFH	6	0	1	2	2	1	0	0.00833333	0.025641	0.0235294	0.0625	0.137117	0.851582
NETO2	6	0	2	1	0	3	0	0.0166667	0.0128205	0	0.1875	0.000565884	0.224794
NFE2L2	6	0	4	1	1	0	0	0.0333333	0.0128205	0.0117647	0	0.409395	0.960035
NNT	6	2	2	1	1	0	0.020202	0.0166667	0.0128205	0.0117647	0	1	1
NOL6	6	2	2	0	1	1	0.020202	0.0166667	0	0.0117647	0.0625	0.36016	0.960035
NOTCH2	6	1	3	0	1	1	0.010101	0.025	0	0.0117647	0.0625	0.279793	0.960035
NOTCH3	6	1	1	3	1	0	0.010101	0.00833333	0.0384615	0.0117647	0	0.559978	0.999613
NPNT	6	3	0	1	2	0	0.030303	0	0.0128205	0.0235294	0	0.325993	0.960035
NRXN1	6	1	3	1	0	1	0.010101	0.025	0.0128205	0	0.0625	0.252323	0.888522
NTRK1	6	0	3	1	1	1	0	0.025	0.0128205	0.0117647	0.0625	0.215131	0.851582
NUP210L	6	2	1	1	2	0	0.020202	0.00833333	0.0128205	0.0235294	0	0.851138	1
ODZ1	6	2	2	1	1	0	0.020202	0.0166667	0.0128205	0.0117647	0	1	1
OR10G7	6	1	4	1	0	0	0.010101	0.0333333	0.0128205	0	0	0.464747	0.987195
OR4N2	6	2	1	0	0	3	0.020202	0.00833333	0	0	0.1875	0.000627215	0.224794
PABPC3	6	3	2	1	0	0	0.030303	0.0166667	0.0128205	0	0	0.606833	0.999613
PCDH7	6	2	3	1	0	0	0.020202	0.025	0.0128205	0	0	0.700197	0.999613
PCNX	6	1	1	1	2	1	0.010101	0.00833333	0.0128205	0.0235294	0.0625	0.389031	0.960035
PEG3	6	1	4	0	1	0	0.010101	0.0333333	0	0.0117647	0	0.490394	0.987195
PHC2	6	2	2	0	1	1	0.020202	0.0166667	0	0.0117647	0.0625	0.36016	0.960035
PHYH	6	0	4	0	1	1	0	0.0333333	0	0.0117647	0.0625	0.0594064	0.727372
PKN3	6	1	2	1	1	1	0.010101	0.0166667	0.0128205	0.0117647	0.0625	0.531123	0.999613
POLQ	6	1	0	1	2	2	0.010101	0	0.0128205	0.0235294	0.125	0.0137557	0.593738
PRB1	6	0	1	2	1	2	0	0.00833333	0.025641	0.0117647	0.125	0.0157622	0.593738
PREX1	6	0	4	2	0	0	0	0.0333333	0.025641	0	0	0.16289	0.851582
PROX1	6	1	2	2	0	1	0.010101	0.0166667	0.025641	0	0.0625	0.245795	0.878293
PRUNE2	6	3	2	0	0	1	0.030303	0.0166667	0	0	0.0625	0.11887	0.851582
PTPRJ	6	1	1	0	3	1	0.010101	0.00833333	0	0.0352941	0.0625	0.122402	0.851582
PXDN	6	1	3	2	0	0	0.010101	0.025	0.025641	0	0	0.590399	0.999613
PXMP2	6	2	1	1	0	2	0.020202	0.00833333	0.0128205	0	0.125	0.0268002	0.593738
QSER1	6	0	4	1	1	0	0	0.0333333	0.0128205	0.0117647	0	0.409395	0.960035
RASGEF1B	6	1	2	2	1	0	0.010101	0.0166667	0.025641	0.0117647	0	0.885084	1
RBM28	6	1	3	1	1	0	0.010101	0.025	0.0128205	0.0117647	0	0.919765	1
RGS3	6	2	3	1	0	0	0.020202	0.025	0.0128205	0	0	0.700197	0.999613
RP1	6	3	3	0	0	0	0.030303	0.025	0	0	0	0.33428	0.960035
RPTOR	6	2	2	1	0	1	0.020202	0.0166667	0.0128205	0	0.0625	0.317775	0.960035
RRAS2	6	0	2	1	2	1	0	0.0166667	0.0128205	0.0235294	0.0625	0.227018	0.851582
RRP12	6	1	1	2	2	0	0.010101	0.00833333	0.025641	0.0235294	0	0.792686	1
SAMD9	6	1	2	1	1	1	0.010101	0.0166667	0.0128205	0.0117647	0.0625	0.531123	0.999613
SCN4A	6	0	3	2	1	0	0	0.025	0.025641	0.0117647	0	0.517016	0.999613
SENP6	6	0	2	0	1	3	0	0.0166667	0	0.0117647	0.1875	0.000754705	0.243902
SETBP1	6	2	0	0	4	0	0.020202	0	0	0.0470588	0	0.0515326	0.698627
SLC13A2	6	0	3	1	1	1	0	0.025	0.0128205	0.0117647	0.0625	0.215131	0.851582
SLC4A4	6	0	2	0	2	2	0	0.0166667	0	0.0235294	0.125	0.011919	0.593738
SLC5A12	6	2	1	1	2	0	0.020202	0.00833333	0.0128205	0.0235294	0	0.851138	1
SLIT3	6	0	4	1	1	0	0	0.0333333	0.0128205	0.0117647	0	0.409395	0.960035
SLITRK5	6	2	3	1	0	0	0.020202	0.025	0.0128205	0	0	0.700197	0.999613
SON	6	1	1	3	1	0	0.010101	0.00833333	0.0384615	0.0117647	0	0.559978	0.999613
SPAM1	6	2	2	0	2	0	0.020202	0.0166667	0	0.0235294	0	0.745247	1
SPRED1	6	0	2	2	2	0	0	0.0166667	0.025641	0.0235294	0	0.545525	0.999613
SPTAN1	6	0	5	1	0	0	0	0.0416667	0.0128205	0	0	0.0940636	0.851582
SPTBN1	6	0	2	2	2	0	0	0.0166667	0.025641	0.0235294	0	0.545525	0.999613
STAT2	6	2	1	2	0	1	0.020202	0.00833333	0.025641	0	0.0625	0.192998	0.851582
SUPT5H	6	1	1	2	2	0	0.010101	0.00833333	0.025641	0.0235294	0	0.792686	1
SYNJ2	6	2	0	3	1	0	0.020202	0	0.0384615	0.0117647	0	0.221033	0.851582
TARS	6	2	1	1	0	2	0.020202	0.00833333	0.0128205	0	0.125	0.0268002	0.593738
TCF12	6	1	3	1	0	1	0.010101	0.025	0.0128205	0	0.0625	0.252323	0.888522
TCOF1	6	2	3	1	0	0	0.020202	0.025	0.0128205	0	0	0.700197	0.999613
TEC	6	5	0	1	0	0	0.0505051	0	0.0128205	0	0	0.0278498	0.593738
TEX11	6	2	0	2	2	0	0.020202	0	0.025641	0.0235294	0	0.379073	0.960035
TGM5	6	3	0	1	1	1	0.030303	0	0.0128205	0.0117647	0.0625	0.109116	0.851582
TLN1	6	2	1	0	1	2	0.020202	0.00833333	0	0.0117647	0.125	0.0311465	0.593738
TMEM145	6	1	1	1	3	0	0.010101	0.00833333	0.0128205	0.0352941	0	0.624053	0.999613
TNKS1BP1	6	1	3	1	1	0	0.010101	0.025	0.0128205	0.0117647	0	0.919765	1
TNS1	6	1	2	1	2	0	0.010101	0.0166667	0.0128205	0.0235294	0	0.956796	1
TRIOBP	6	1	4	0	1	0	0.010101	0.0333333	0	0.0117647	0	0.490394	0.987195
TSHZ3	6	1	4	0	0	1	0.010101	0.0333333	0	0	0.0625	0.0752391	0.791924
TTLL4	6	3	2	1	0	0	0.030303	0.0166667	0.0128205	0	0	0.606833	0.999613
TUBGCP3	6	2	2	2	0	0	0.020202	0.0166667	0.025641	0	0	0.680205	0.999613
TXNIP	6	1	1	2	2	0	0.010101	0.00833333	0.025641	0.0235294	0	0.792686	1
TYK2	6	0	3	1	0	2	0	0.025	0.0128205	0	0.125	0.00914511	0.593738
UHRF1BP1L	6	1	4	1	0	0	0.010101	0.0333333	0.0128205	0	0	0.464747	0.987195
USP15	6	1	4	0	0	1	0.010101	0.0333333	0	0	0.0625	0.0752391	0.791924
USP36	6	0	4	1	1	0	0	0.0333333	0.0128205	0.0117647	0	0.409395	0.960035
VCAN	6	1	3	0	1	1	0.010101	0.025	0	0.0117647	0.0625	0.279793	0.960035
VPS13A	6	2	2	0	1	1	0.020202	0.0166667	0	0.0117647	0.0625	0.36016	0.960035
XKR6	6	1	3	1	0	1	0.010101	0.025	0.0128205	0	0.0625	0.252323	0.888522
YIF1A	6	1	2	1	1	1	0.010101	0.0166667	0.0128205	0.0117647	0.0625	0.531123	0.999613
ZBTB38	6	1	3	2	0	0	0.010101	0.025	0.025641	0	0	0.590399	0.999613
ZDBF2	6	1	3	0	2	0	0.010101	0.025	0	0.0235294	0	0.660636	0.999613
ZFAT	6	1	2	2	1	0	0.010101	0.0166667	0.025641	0.0117647	0	0.885084	1
ZFPM2	6	2	4	0	0	0	0.020202	0.0333333	0	0	0	0.294514	0.960035
ZFR	6	2	2	0	2	0	0.020202	0.0166667	0	0.0235294	0	0.745247	1
ZNF292	6	1	5	0	0	0	0.010101	0.0416667	0	0	0	0.125952	0.851582
ZNF687	6	1	1	0	4	0	0.010101	0.00833333	0	0.0470588	0	0.158249	0.851582
A2M	5	0	2	0	1	2	0	0.0166667	0	0.0117647	0.125	0.0110541	0.593738
ABCA4	5	0	3	2	0	0	0	0.025	0.025641	0	0	0.287181	0.960035
ABCA7	5	1	2	2	0	0	0.010101	0.0166667	0.025641	0	0	0.660036	0.999613
ABCB4	5	1	1	1	0	2	0.010101	0.00833333	0.0128205	0	0.125	0.0168918	0.593738
ABCF1	5	1	2	1	0	1	0.010101	0.0166667	0.0128205	0	0.0625	0.298052	0.960035
ABP1	5	1	1	0	3	0	0.010101	0.00833333	0	0.0352941	0	0.398938	0.960035
ACACA	5	2	1	0	1	1	0.020202	0.00833333	0	0.0117647	0.0625	0.266767	0.924931
ACAD10	5	3	1	1	0	0	0.030303	0.00833333	0.0128205	0	0	0.497106	0.989428
ACAN	5	0	3	1	1	0	0	0.025	0.0128205	0.0117647	0	0.583768	0.999613
ACAP2	5	2	1	1	1	0	0.020202	0.00833333	0.0128205	0.0117647	0	0.942248	1
AGRN	5	1	1	0	3	0	0.010101	0.00833333	0	0.0352941	0	0.398938	0.960035
AIM1	5	3	2	0	0	0	0.030303	0.0166667	0	0	0	0.384478	0.960035
AKAP13	5	1	2	2	0	0	0.010101	0.0166667	0.025641	0	0	0.660036	0.999613
AKNA	5	0	1	4	0	0	0	0.00833333	0.0512821	0	0	0.0340265	0.593738
ALB	5	0	2	1	0	2	0	0.0166667	0.0128205	0	0.125	0.00841442	0.593738
ALMS1	5	2	2	0	1	0	0.020202	0.0166667	0	0.0117647	0	0.816553	1
ANAPC4	5	0	2	0	0	3	0	0.0166667	0	0	0.1875	0.000182483	0.140147
ANGPTL6	5	1	2	1	0	1	0.010101	0.0166667	0.0128205	0	0.0625	0.298052	0.960035
ANKHD1	5	2	1	2	0	0	0.020202	0.00833333	0.025641	0	0	0.538364	0.999613
ANKRD44	5	0	2	1	1	1	0	0.0166667	0.0128205	0.0117647	0.0625	0.238049	0.852317
APC	5	1	4	0	0	0	0.010101	0.0333333	0	0	0	0.276788	0.954773
ARFGEF2	5	0	2	1	1	1	0	0.0166667	0.0128205	0.0117647	0.0625	0.238049	0.852317
ARHGAP21	5	1	2	1	1	0	0.010101	0.0166667	0.0128205	0.0117647	0	1	1
ARHGAP31	5	0	2	1	2	0	0	0.0166667	0.0128205	0.0235294	0	0.608269	0.999613
ARHGEF11	5	0	3	2	0	0	0	0.025	0.025641	0	0	0.287181	0.960035
ARMC4	5	1	1	1	2	0	0.010101	0.00833333	0.0128205	0.0235294	0	0.894688	1
ASAP2	5	3	0	1	1	0	0.030303	0	0.0128205	0.0117647	0	0.357598	0.960035
ASCC3	5	0	1	2	2	0	0	0.00833333	0.025641	0.0235294	0	0.44558	0.960035
ASH1L	5	1	2	2	0	0	0.010101	0.0166667	0.025641	0	0	0.660036	0.999613
ASXL2	5	2	1	1	1	0	0.020202	0.00833333	0.0128205	0.0117647	0	0.942248	1
ATAD5	5	1	1	1	2	0	0.010101	0.00833333	0.0128205	0.0235294	0	0.894688	1
ATF7IP	5	2	1	2	0	0	0.020202	0.00833333	0.025641	0	0	0.538364	0.999613
ATF7IP2	5	1	2	2	0	0	0.010101	0.0166667	0.025641	0	0	0.660036	0.999613
ATP12A	5	1	3	0	1	0	0.010101	0.025	0	0.0117647	0	0.715883	0.999613
ATP13A2	5	0	2	1	2	0	0	0.0166667	0.0128205	0.0235294	0	0.608269	0.999613
ATP13A5	5	1	3	1	0	0	0.010101	0.025	0.0128205	0	0	0.686761	0.999613
ATP1A1	5	1	2	0	1	1	0.010101	0.0166667	0	0.0117647	0.0625	0.332428	0.960035
ATP8B3	5	1	3	1	0	0	0.010101	0.025	0.0128205	0	0	0.686761	0.999613
ATR	5	1	2	1	1	0	0.010101	0.0166667	0.0128205	0.0117647	0	1	1
BAT2L2	5	1	1	2	1	0	0.010101	0.00833333	0.025641	0.0117647	0	0.853922	1
BCL6	5	1	2	1	1	0	0.010101	0.0166667	0.0128205	0.0117647	0	1	1
BDP1	5	1	3	1	0	0	0.010101	0.025	0.0128205	0	0	0.686761	0.999613
BOD1L	5	1	2	0	2	0	0.010101	0.0166667	0	0.0235294	0	0.746981	1
BPTF	5	0	2	3	0	0	0	0.0166667	0.0384615	0	0	0.157558	0.851582
BRD1	5	1	2	1	0	1	0.010101	0.0166667	0.0128205	0	0.0625	0.298052	0.960035
BSN	5	1	1	2	1	0	0.010101	0.00833333	0.025641	0.0117647	0	0.853922	1
BTBD7	5	0	4	0	1	0	0	0.0333333	0	0.0117647	0	0.211073	0.851582
C11orf41	5	0	4	0	1	0	0	0.0333333	0	0.0117647	0	0.211073	0.851582
C16orf62	5	3	1	1	0	0	0.030303	0.00833333	0.0128205	0	0	0.497106	0.989428
C1orf173	5	0	3	1	1	0	0	0.025	0.0128205	0.0117647	0	0.583768	0.999613
C20orf26	5	0	1	3	1	0	0	0.00833333	0.0384615	0.0117647	0	0.257011	0.896037
C3	5	1	3	0	1	0	0.010101	0.025	0	0.0117647	0	0.715883	0.999613
C4orf41	5	0	1	2	2	0	0	0.00833333	0.025641	0.0235294	0	0.44558	0.960035
C5	5	1	1	1	2	0	0.010101	0.00833333	0.0128205	0.0235294	0	0.894688	1
CACNA1D	5	0	1	2	1	1	0	0.00833333	0.025641	0.0117647	0.0625	0.137934	0.851582
CAPN3	5	0	3	1	1	0	0	0.025	0.0128205	0.0117647	0	0.583768	0.999613
CARS	5	0	3	2	0	0	0	0.025	0.025641	0	0	0.287181	0.960035
CASR	5	1	1	2	0	1	0.010101	0.00833333	0.025641	0	0.0625	0.178321	0.851582
CATSPERB	5	2	2	0	0	1	0.020202	0.0166667	0	0	0.0625	0.164387	0.851582
CCDC129	5	2	0	1	1	1	0.020202	0	0.0128205	0.0117647	0.0625	0.144275	0.851582
CCDC73	5	1	2	1	0	1	0.010101	0.0166667	0.0128205	0	0.0625	0.298052	0.960035
CCDC82	5	3	0	0	2	0	0.030303	0	0	0.0235294	0	0.171287	0.851582
CD209	5	0	1	2	1	1	0	0.00833333	0.025641	0.0117647	0.0625	0.137934	0.851582
CDH18	5	2	0	0	3	0	0.020202	0	0	0.0352941	0	0.131895	0.851582
CDH4	5	1	0	2	2	0	0.010101	0	0.025641	0.0235294	0	0.370678	0.960035
CDHR5	5	2	0	1	2	0	0.020202	0	0.0128205	0.0235294	0	0.462226	0.984715
CEACAM5	5	1	2	1	0	1	0.010101	0.0166667	0.0128205	0	0.0625	0.298052	0.960035
CELSR2	5	2	1	1	1	0	0.020202	0.00833333	0.0128205	0.0117647	0	0.942248	1
CELSR3	5	1	2	1	1	0	0.010101	0.0166667	0.0128205	0.0117647	0	1	1
CEP152	5	1	2	1	1	0	0.010101	0.0166667	0.0128205	0.0117647	0	1	1
CES1	5	0	1	1	2	1	0	0.00833333	0.0128205	0.0235294	0.0625	0.150864	0.851582
CHD5	5	0	4	1	0	0	0	0.0333333	0.0128205	0	0	0.194106	0.851582
CHD6	5	2	2	0	0	1	0.020202	0.0166667	0	0	0.0625	0.164387	0.851582
CHERP	5	1	2	2	0	0	0.010101	0.0166667	0.025641	0	0	0.660036	0.999613
CHSY1	5	2	0	1	0	2	0.020202	0	0.0128205	0	0.125	0.00560539	0.542965
CIT	5	2	1	2	0	0	0.020202	0.00833333	0.025641	0	0	0.538364	0.999613
CKAP5	5	1	2	0	2	0	0.010101	0.0166667	0	0.0235294	0	0.746981	1
CLASP1	5	0	0	3	0	2	0	0	0.0384615	0	0.125	0.000623307	0.224794
CLIP1	5	0	1	1	2	1	0	0.00833333	0.0128205	0.0235294	0.0625	0.150864	0.851582
CLSTN2	5	2	2	1	0	0	0.020202	0.0166667	0.0128205	0	0	0.780273	1
CLSTN3	5	0	2	1	2	0	0	0.0166667	0.0128205	0.0235294	0	0.608269	0.999613
CLTC	5	0	1	1	3	0	0	0.00833333	0.0128205	0.0352941	0	0.320582	0.960035
CLTCL1	5	1	1	2	1	0	0.010101	0.00833333	0.025641	0.0117647	0	0.853922	1
CNOT3	5	0	2	0	3	0	0	0.0166667	0	0.0352941	0	0.219763	0.851582
CNOT6	5	3	0	0	0	2	0.030303	0	0	0	0.125	0.00100131	0.244432
CNTNAP4	5	1	3	0	0	1	0.010101	0.025	0	0	0.0625	0.114619	0.851582
COBL	5	1	2	1	1	0	0.010101	0.0166667	0.0128205	0.0117647	0	1	1
COBLL1	5	0	1	2	2	0	0	0.00833333	0.025641	0.0235294	0	0.44558	0.960035
COL22A1	5	1	4	0	0	0	0.010101	0.0333333	0	0	0	0.276788	0.954773
COL5A1	5	0	2	0	2	1	0	0.0166667	0	0.0235294	0.0625	0.103702	0.851582
COL6A2	5	1	4	0	0	0	0.010101	0.0333333	0	0	0	0.276788	0.954773
COL7A1	5	1	2	2	0	0	0.010101	0.0166667	0.025641	0	0	0.660036	0.999613
COPA	5	0	3	1	1	0	0	0.025	0.0128205	0.0117647	0	0.583768	0.999613
CPS1	5	1	2	1	1	0	0.010101	0.0166667	0.0128205	0.0117647	0	1	1
CR1	5	2	0	1	2	0	0.020202	0	0.0128205	0.0235294	0	0.462226	0.984715
CRB1	5	2	2	1	0	0	0.020202	0.0166667	0.0128205	0	0	0.780273	1
CTNNA2	5	0	3	0	2	0	0	0.025	0	0.0235294	0	0.344784	0.960035
CTNND1	5	2	1	2	0	0	0.020202	0.00833333	0.025641	0	0	0.538364	0.999613
CTNND2	5	3	0	1	1	0	0.030303	0	0.0128205	0.0117647	0	0.357598	0.960035
CUL3	5	1	1	1	2	0	0.010101	0.00833333	0.0128205	0.0235294	0	0.894688	1
CYFIP1	5	0	3	0	2	0	0	0.025	0	0.0235294	0	0.344784	0.960035
DCDC1	5	1	1	1	1	1	0.010101	0.00833333	0.0128205	0.0117647	0.0625	0.429727	0.960035
DDX50	5	1	0	0	4	0	0.010101	0	0	0.0470588	0	0.0457082	0.667737
DENND5A	5	1	3	0	1	0	0.010101	0.025	0	0.0117647	0	0.715883	0.999613
DEPDC5	5	2	2	1	0	0	0.020202	0.0166667	0.0128205	0	0	0.780273	1
DHX36	5	0	3	1	1	0	0	0.025	0.0128205	0.0117647	0	0.583768	0.999613
DIP2B	5	2	1	1	1	0	0.020202	0.00833333	0.0128205	0.0117647	0	0.942248	1
DISP1	5	1	1	1	0	2	0.010101	0.00833333	0.0128205	0	0.125	0.0168918	0.593738
DMBT1	5	1	1	1	0	2	0.010101	0.00833333	0.0128205	0	0.125	0.0168918	0.593738
DNAJC10	5	2	1	0	2	0	0.020202	0.00833333	0	0.0235294	0	0.633878	0.999613
DOCK10	5	1	3	1	0	0	0.010101	0.025	0.0128205	0	0	0.686761	0.999613
DOCK2	5	2	0	1	2	0	0.020202	0	0.0128205	0.0235294	0	0.462226	0.984715
DOPEY2	5	0	1	1	2	1	0	0.00833333	0.0128205	0.0235294	0.0625	0.150864	0.851582
DPCR1	5	1	2	1	0	1	0.010101	0.0166667	0.0128205	0	0.0625	0.298052	0.960035
EHHADH	5	1	0	0	2	2	0.010101	0	0	0.0235294	0.125	0.00451296	0.48043
ELOVL5	5	2	2	0	0	1	0.020202	0.0166667	0	0	0.0625	0.164387	0.851582
EMILIN1	5	2	1	0	2	0	0.020202	0.00833333	0	0.0235294	0	0.633878	0.999613
EML5	5	0	3	2	0	0	0	0.025	0.025641	0	0	0.287181	0.960035
EPHA5	5	0	2	2	0	1	0	0.0166667	0.025641	0	0.0625	0.0801199	0.800604
EPHB6	5	0	4	0	1	0	0	0.0333333	0	0.0117647	0	0.211073	0.851582
EPS15L1	5	0	2	1	2	0	0	0.0166667	0.0128205	0.0235294	0	0.608269	0.999613
ERBB2IP	5	2	0	1	1	1	0.020202	0	0.0128205	0.0117647	0.0625	0.144275	0.851582
ERBB3	5	1	2	0	2	0	0.010101	0.0166667	0	0.0235294	0	0.746981	1
ERN2	5	0	1	1	0	3	0	0.00833333	0.0128205	0	0.1875	0.000358436	0.202837
EXTL2	5	2	2	0	0	1	0.020202	0.0166667	0	0	0.0625	0.164387	0.851582
F5	5	1	0	3	1	0	0.010101	0	0.0384615	0.0117647	0	0.18621	0.851582
FAM129A	5	1	2	1	1	0	0.010101	0.0166667	0.0128205	0.0117647	0	1	1
FAM186A	5	1	2	1	1	0	0.010101	0.0166667	0.0128205	0.0117647	0	1	1
FAM83G	5	0	0	1	3	1	0	0	0.0128205	0.0352941	0.0625	0.0228831	0.593738
FAP	5	1	0	1	0	3	0.010101	0	0.0128205	0	0.1875	0.000235772	0.158439
FBN3	5	1	1	1	1	1	0.010101	0.00833333	0.0128205	0.0117647	0.0625	0.429727	0.960035
FCRL5	5	1	2	1	1	0	0.010101	0.0166667	0.0128205	0.0117647	0	1	1
FGFR1	5	0	2	1	2	0	0	0.0166667	0.0128205	0.0235294	0	0.608269	0.999613
FLNC	5	0	1	2	2	0	0	0.00833333	0.025641	0.0235294	0	0.44558	0.960035
FLT4	5	0	2	0	2	1	0	0.0166667	0	0.0235294	0.0625	0.103702	0.851582
FNIP1	5	1	3	0	0	1	0.010101	0.025	0	0	0.0625	0.114619	0.851582
FRAS1	5	1	2	0	1	1	0.010101	0.0166667	0	0.0117647	0.0625	0.332428	0.960035
FREM1	5	2	1	1	1	0	0.020202	0.00833333	0.0128205	0.0117647	0	0.942248	1
GALNT7	5	1	2	2	0	0	0.010101	0.0166667	0.025641	0	0	0.660036	0.999613
GGT7	5	2	0	1	2	0	0.020202	0	0.0128205	0.0235294	0	0.462226	0.984715
GLB1	5	0	1	3	1	0	0	0.00833333	0.0384615	0.0117647	0	0.257011	0.896037
GLI3	5	0	1	1	1	2	0	0.00833333	0.0128205	0.0117647	0.125	0.0142465	0.593738
GNPTAB	5	2	1	1	0	1	0.020202	0.00833333	0.0128205	0	0.0625	0.228716	0.851582
GOLGA5	5	0	2	2	1	0	0	0.0166667	0.025641	0.0117647	0	0.560823	0.999613
GOLGB1	5	0	0	3	1	1	0	0	0.0384615	0.0117647	0.0625	0.0155215	0.593738
GPATCH8	5	0	2	2	1	0	0	0.0166667	0.025641	0.0117647	0	0.560823	0.999613
GPR179	5	0	1	2	2	0	0	0.00833333	0.025641	0.0235294	0	0.44558	0.960035
GRID2	5	1	2	0	1	1	0.010101	0.0166667	0	0.0117647	0.0625	0.332428	0.960035
GRK6	5	3	1	0	0	1	0.030303	0.00833333	0	0	0.0625	0.0719493	0.791924
GRM1	5	1	1	1	1	1	0.010101	0.00833333	0.0128205	0.0117647	0.0625	0.429727	0.960035
GRM5	5	1	2	2	0	0	0.010101	0.0166667	0.025641	0	0	0.660036	0.999613
GUCY2F	5	1	1	1	1	1	0.010101	0.00833333	0.0128205	0.0117647	0.0625	0.429727	0.960035
GUSB	5	1	2	2	0	0	0.010101	0.0166667	0.025641	0	0	0.660036	0.999613
HEATR7B2	5	1	2	0	2	0	0.010101	0.0166667	0	0.0235294	0	0.746981	1
HIVEP3	5	1	2	1	1	0	0.010101	0.0166667	0.0128205	0.0117647	0	1	1
HPS5	5	1	2	0	2	0	0.010101	0.0166667	0	0.0235294	0	0.746981	1
HSPA8	5	2	1	1	1	0	0.020202	0.00833333	0.0128205	0.0117647	0	0.942248	1
IGDCC4	5	0	2	1	1	1	0	0.0166667	0.0128205	0.0117647	0.0625	0.238049	0.852317
IGF2R	5	2	0	2	1	0	0.020202	0	0.025641	0.0117647	0	0.414197	0.960035
IGSF1	5	0	2	1	1	1	0	0.0166667	0.0128205	0.0117647	0.0625	0.238049	0.852317
INTS1	5	2	2	1	0	0	0.020202	0.0166667	0.0128205	0	0	0.780273	1
INTS6	5	1	2	1	1	0	0.010101	0.0166667	0.0128205	0.0117647	0	1	1
IQGAP3	5	0	1	3	1	0	0	0.00833333	0.0384615	0.0117647	0	0.257011	0.896037
ITGA1	5	1	2	1	1	0	0.010101	0.0166667	0.0128205	0.0117647	0	1	1
ITGA11	5	1	0	1	2	1	0.010101	0	0.0128205	0.0235294	0.0625	0.109137	0.851582
ITGAE	5	0	3	0	1	1	0	0.025	0	0.0117647	0.0625	0.0936935	0.851582
ITIH5	5	0	2	2	0	1	0	0.0166667	0.025641	0	0.0625	0.0801199	0.800604
ITPR2	5	0	3	1	0	1	0	0.025	0.0128205	0	0.0625	0.084439	0.82796
ITSN2	5	1	1	1	0	2	0.010101	0.00833333	0.0128205	0	0.125	0.0168918	0.593738
JAG1	5	0	2	0	1	2	0	0.0166667	0	0.0117647	0.125	0.0110541	0.593738
JAK2	5	1	3	1	0	0	0.010101	0.025	0.0128205	0	0	0.686761	0.999613
JMJD1C	5	1	0	2	2	0	0.010101	0	0.025641	0.0235294	0	0.370678	0.960035
JMJD6	5	2	3	0	0	0	0.020202	0.025	0	0	0	0.479015	0.987195
KCNB2	5	3	1	0	1	0	0.030303	0.00833333	0	0.0117647	0	0.516822	0.999613
KDR	5	2	3	0	0	0	0.020202	0.025	0	0	0	0.479015	0.987195
KHK	5	1	2	2	0	0	0.010101	0.0166667	0.025641	0	0	0.660036	0.999613
KIAA0355	5	2	3	0	0	0	0.020202	0.025	0	0	0	0.479015	0.987195
KIAA0430	5	2	1	1	1	0	0.020202	0.00833333	0.0128205	0.0117647	0	0.942248	1
KIAA0467	5	3	1	0	1	0	0.030303	0.00833333	0	0.0117647	0	0.516822	0.999613
KIAA0754	5	1	0	1	3	0	0.010101	0	0.0128205	0.0352941	0	0.247448	0.883614
KIAA0913	5	1	2	1	1	0	0.010101	0.0166667	0.0128205	0.0117647	0	1	1
KIAA1217	5	1	3	1	0	0	0.010101	0.025	0.0128205	0	0	0.686761	0.999613
KIAA1751	5	4	0	1	0	0	0.040404	0	0.0128205	0	0	0.0645831	0.774997
KIF13A	5	1	0	2	2	0	0.010101	0	0.025641	0.0235294	0	0.370678	0.960035
KIF1A	5	3	1	1	0	0	0.030303	0.00833333	0.0128205	0	0	0.497106	0.989428
KIF4A	5	0	3	0	2	0	0	0.025	0	0.0235294	0	0.344784	0.960035
KIF4B	5	1	1	3	0	0	0.010101	0.00833333	0.0384615	0	0	0.309189	0.960035
KLHL7	5	1	2	1	1	0	0.010101	0.0166667	0.0128205	0.0117647	0	1	1
L1CAM	5	1	3	0	1	0	0.010101	0.025	0	0.0117647	0	0.715883	0.999613
LAMA3	5	0	1	3	1	0	0	0.00833333	0.0384615	0.0117647	0	0.257011	0.896037
LAMA4	5	2	2	0	1	0	0.020202	0.0166667	0	0.0117647	0	0.816553	1
LAMA5	5	1	2	2	0	0	0.010101	0.0166667	0.025641	0	0	0.660036	0.999613
LAMB1	5	2	2	0	0	1	0.020202	0.0166667	0	0	0.0625	0.164387	0.851582
LAMC2	5	0	3	2	0	0	0	0.025	0.025641	0	0	0.287181	0.960035
LAMC3	5	3	0	2	0	0	0.030303	0	0.025641	0	0	0.12599	0.851582
LRBA	5	0	1	2	1	1	0	0.00833333	0.025641	0.0117647	0.0625	0.137934	0.851582
LRPPRC	5	1	4	0	0	0	0.010101	0.0333333	0	0	0	0.276788	0.954773
MADD	5	1	1	0	2	1	0.010101	0.00833333	0	0.0235294	0.0625	0.202468	0.851582
MAN2C1	5	3	2	0	0	0	0.030303	0.0166667	0	0	0	0.384478	0.960035
MAP7D1	5	1	1	0	3	0	0.010101	0.00833333	0	0.0352941	0	0.398938	0.960035
MAST4	5	0	2	1	2	0	0	0.0166667	0.0128205	0.0235294	0	0.608269	0.999613
MCM2	5	0	0	3	1	1	0	0	0.0384615	0.0117647	0.0625	0.0155215	0.593738
MCM7	5	0	0	3	1	1	0	0	0.0384615	0.0117647	0.0625	0.0155215	0.593738
MCOLN3	5	0	4	1	0	0	0	0.0333333	0.0128205	0	0	0.194106	0.851582
MED12	5	1	2	2	0	0	0.010101	0.0166667	0.025641	0	0	0.660036	0.999613
MEGF10	5	1	2	1	0	1	0.010101	0.0166667	0.0128205	0	0.0625	0.298052	0.960035
MEI1	5	0	3	1	0	1	0	0.025	0.0128205	0	0.0625	0.084439	0.82796
MGA	5	1	2	2	0	0	0.010101	0.0166667	0.025641	0	0	0.660036	0.999613
MGAM	5	2	2	1	0	0	0.020202	0.0166667	0.0128205	0	0	0.780273	1
MICAL3	5	1	2	1	1	0	0.010101	0.0166667	0.0128205	0.0117647	0	1	1
MKL2	5	1	2	1	0	1	0.010101	0.0166667	0.0128205	0	0.0625	0.298052	0.960035
MLL	5	1	1	3	0	0	0.010101	0.00833333	0.0384615	0	0	0.309189	0.960035
MLXIPL	5	2	2	0	1	0	0.020202	0.0166667	0	0.0117647	0	0.816553	1
MME	5	0	0	3	0	2	0	0	0.0384615	0	0.125	0.000623307	0.224794
MOCOS	5	1	3	0	1	0	0.010101	0.025	0	0.0117647	0	0.715883	0.999613
MRC2	5	1	2	2	0	0	0.010101	0.0166667	0.025641	0	0	0.660036	0.999613
MSR1	5	1	2	1	1	0	0.010101	0.0166667	0.0128205	0.0117647	0	1	1
MUC5B	5	2	1	2	0	0	0.020202	0.00833333	0.025641	0	0	0.538364	0.999613
MYOM1	5	0	3	1	0	1	0	0.025	0.0128205	0	0.0625	0.084439	0.82796
MYT1L	5	2	1	0	1	1	0.020202	0.00833333	0	0.0117647	0.0625	0.266767	0.924931
NALCN	5	2	1	1	1	0	0.020202	0.00833333	0.0128205	0.0117647	0	0.942248	1
NAV2	5	1	2	1	0	1	0.010101	0.0166667	0.0128205	0	0.0625	0.298052	0.960035
NBPF1	5	1	2	2	0	0	0.010101	0.0166667	0.025641	0	0	0.660036	0.999613
NBR1	5	2	2	1	0	0	0.020202	0.0166667	0.0128205	0	0	0.780273	1
NCOA3	5	2	2	0	1	0	0.020202	0.0166667	0	0.0117647	0	0.816553	1
NCOA4	5	1	1	2	1	0	0.010101	0.00833333	0.025641	0.0117647	0	0.853922	1
NCOR2	5	1	1	0	1	2	0.010101	0.00833333	0	0.0117647	0.125	0.01987	0.593738
NFASC	5	3	2	0	0	0	0.030303	0.0166667	0	0	0	0.384478	0.960035
NFATC2	5	0	1	0	1	3	0	0.00833333	0	0.0117647	0.1875	0.000428825	0.224794
NLRC5	5	0	2	2	1	0	0	0.0166667	0.025641	0.0117647	0	0.560823	0.999613
NMT2	5	2	2	1	0	0	0.020202	0.0166667	0.0128205	0	0	0.780273	1
NOD2	5	1	1	1	1	1	0.010101	0.00833333	0.0128205	0.0117647	0.0625	0.429727	0.960035
NOTCH4	5	0	2	2	0	1	0	0.0166667	0.025641	0	0.0625	0.0801199	0.800604
NOX1	5	0	2	1	1	1	0	0.0166667	0.0128205	0.0117647	0.0625	0.238049	0.852317
NOX4	5	2	3	0	0	0	0.020202	0.025	0	0	0	0.479015	0.987195
NPHP3	5	2	1	1	1	0	0.020202	0.00833333	0.0128205	0.0117647	0	0.942248	1
NR2C1	5	0	2	0	3	0	0	0.0166667	0	0.0352941	0	0.219763	0.851582
NRIP1	5	1	2	1	1	0	0.010101	0.0166667	0.0128205	0.0117647	0	1	1
NSFL1C	5	1	1	1	0	2	0.010101	0.00833333	0.0128205	0	0.125	0.0168918	0.593738
NUP160	5	0	2	1	2	0	0	0.0166667	0.0128205	0.0235294	0	0.608269	0.999613
NWD1	5	1	1	1	0	2	0.010101	0.00833333	0.0128205	0	0.125	0.0168918	0.593738
ODZ4	5	1	2	2	0	0	0.010101	0.0166667	0.025641	0	0	0.660036	0.999613
OR4C15	5	1	1	0	2	1	0.010101	0.00833333	0	0.0235294	0.0625	0.202468	0.851582
OR4D11	5	1	3	0	0	1	0.010101	0.025	0	0	0.0625	0.114619	0.851582
OR4M1	5	1	1	1	1	1	0.010101	0.00833333	0.0128205	0.0117647	0.0625	0.429727	0.960035
OSBP2	5	1	3	1	0	0	0.010101	0.025	0.0128205	0	0	0.686761	0.999613
OTOF	5	2	1	1	1	0	0.020202	0.00833333	0.0128205	0.0117647	0	0.942248	1
PARP4	5	0	2	2	1	0	0	0.0166667	0.025641	0.0117647	0	0.560823	0.999613
PASK	5	1	2	1	1	0	0.010101	0.0166667	0.0128205	0.0117647	0	1	1
PCDHB11	5	1	3	0	1	0	0.010101	0.025	0	0.0117647	0	0.715883	0.999613
PCDHB7	5	1	2	0	1	1	0.010101	0.0166667	0	0.0117647	0.0625	0.332428	0.960035
PCGF1	5	1	3	0	0	1	0.010101	0.025	0	0	0.0625	0.114619	0.851582
PCNT	5	1	1	1	2	0	0.010101	0.00833333	0.0128205	0.0235294	0	0.894688	1
PDE9A	5	1	2	1	0	1	0.010101	0.0166667	0.0128205	0	0.0625	0.298052	0.960035
PDLIM4	5	1	1	1	0	2	0.010101	0.00833333	0.0128205	0	0.125	0.0168918	0.593738
PDS5A	5	0	2	1	1	1	0	0.0166667	0.0128205	0.0117647	0.0625	0.238049	0.852317
PDS5B	5	2	2	0	1	0	0.020202	0.0166667	0	0.0117647	0	0.816553	1
PER1	5	0	2	3	0	0	0	0.0166667	0.0384615	0	0	0.157558	0.851582
PGPEP1L	5	0	3	2	0	0	0	0.025	0.025641	0	0	0.287181	0.960035
PHF12	5	0	3	1	1	0	0	0.025	0.0128205	0.0117647	0	0.583768	0.999613
PHF20	5	2	1	1	1	0	0.020202	0.00833333	0.0128205	0.0117647	0	0.942248	1
PIGT	5	1	1	2	0	1	0.010101	0.00833333	0.025641	0	0.0625	0.178321	0.851582
PITRM1	5	0	3	1	1	0	0	0.025	0.0128205	0.0117647	0	0.583768	0.999613
PLCB4	5	2	1	0	1	1	0.020202	0.00833333	0	0.0117647	0.0625	0.266767	0.924931
PLD2	5	0	1	2	1	1	0	0.00833333	0.025641	0.0117647	0.0625	0.137934	0.851582
PLEKHA6	5	2	3	0	0	0	0.020202	0.025	0	0	0	0.479015	0.987195
PLEKHG2	5	1	3	0	1	0	0.010101	0.025	0	0.0117647	0	0.715883	0.999613
PLXNB1	5	0	3	1	1	0	0	0.025	0.0128205	0.0117647	0	0.583768	0.999613
PLXND1	5	0	2	2	0	1	0	0.0166667	0.025641	0	0.0625	0.0801199	0.800604
POC1B	5	0	2	1	1	1	0	0.0166667	0.0128205	0.0117647	0.0625	0.238049	0.852317
PPFIA1	5	1	0	1	3	0	0.010101	0	0.0128205	0.0352941	0	0.247448	0.883614
PPP1R15A	5	0	1	0	2	2	0	0.00833333	0	0.0235294	0.125	0.00684864	0.593738
PRDM10	5	0	2	3	0	0	0	0.0166667	0.0384615	0	0	0.157558	0.851582
PRPF40B	5	0	1	1	2	1	0	0.00833333	0.0128205	0.0235294	0.0625	0.150864	0.851582
PRSS36	5	0	2	1	1	1	0	0.0166667	0.0128205	0.0117647	0.0625	0.238049	0.852317
PRX	5	0	2	0	2	1	0	0.0166667	0	0.0235294	0.0625	0.103702	0.851582
PSD3	5	0	2	2	0	1	0	0.0166667	0.025641	0	0.0625	0.0801199	0.800604
PTCHD2	5	2	1	0	2	0	0.020202	0.00833333	0	0.0235294	0	0.633878	0.999613
PTPRT	5	1	3	1	0	0	0.010101	0.025	0.0128205	0	0	0.686761	0.999613
PTPRU	5	1	2	1	1	0	0.010101	0.0166667	0.0128205	0.0117647	0	1	1
RAPGEF2	5	2	1	1	0	1	0.020202	0.00833333	0.0128205	0	0.0625	0.228716	0.851582
RBBP6	5	1	2	1	1	0	0.010101	0.0166667	0.0128205	0.0117647	0	1	1
RBM39	5	1	0	4	0	0	0.010101	0	0.0512821	0	0	0.026243	0.593738
ROBO2	5	1	2	1	1	0	0.010101	0.0166667	0.0128205	0.0117647	0	1	1
RPS6KA1	5	1	3	0	1	0	0.010101	0.025	0	0.0117647	0	0.715883	0.999613
RTTN	5	3	2	0	0	0	0.030303	0.0166667	0	0	0	0.384478	0.960035
SART3	5	0	2	1	2	0	0	0.0166667	0.0128205	0.0235294	0	0.608269	0.999613
SBF1	5	1	2	0	2	0	0.010101	0.0166667	0	0.0235294	0	0.746981	1
SCG2	5	0	1	2	2	0	0	0.00833333	0.025641	0.0235294	0	0.44558	0.960035
SELE	5	0	3	2	0	0	0	0.025	0.025641	0	0	0.287181	0.960035
SERPINB13	5	0	4	0	1	0	0	0.0333333	0	0.0117647	0	0.211073	0.851582
SFI1	5	2	2	0	1	0	0.020202	0.0166667	0	0.0117647	0	0.816553	1
SFRS15	5	2	1	0	2	0	0.020202	0.00833333	0	0.0235294	0	0.633878	0.999613
SI	5	2	0	1	2	0	0.020202	0	0.0128205	0.0235294	0	0.462226	0.984715
SIGLEC8	5	0	2	1	2	0	0	0.0166667	0.0128205	0.0235294	0	0.608269	0.999613
SLC12A9	5	0	1	2	0	2	0	0.00833333	0.025641	0	0.125	0.00504585	0.507621
SLC16A9	5	1	0	2	2	0	0.010101	0	0.025641	0.0235294	0	0.370678	0.960035
SLC17A6	5	1	4	0	0	0	0.010101	0.0333333	0	0	0	0.276788	0.954773
SLC22A6	5	0	2	1	1	1	0	0.0166667	0.0128205	0.0117647	0.0625	0.238049	0.852317
SLC23A1	5	2	0	0	3	0	0.020202	0	0	0.0352941	0	0.131895	0.851582
SLC27A6	5	0	1	2	2	0	0	0.00833333	0.025641	0.0235294	0	0.44558	0.960035
SLC35F1	5	2	2	0	0	1	0.020202	0.0166667	0	0	0.0625	0.164387	0.851582
SLC39A10	5	0	2	2	1	0	0	0.0166667	0.025641	0.0117647	0	0.560823	0.999613
SLC43A3	5	0	3	1	0	1	0	0.025	0.0128205	0	0.0625	0.084439	0.82796
SLC47A1	5	1	1	1	1	1	0.010101	0.00833333	0.0128205	0.0117647	0.0625	0.429727	0.960035
SLC4A8	5	2	2	0	1	0	0.020202	0.0166667	0	0.0117647	0	0.816553	1
SLC5A11	5	0	3	1	0	1	0	0.025	0.0128205	0	0.0625	0.084439	0.82796
SLC9A9	5	1	2	1	0	1	0.010101	0.0166667	0.0128205	0	0.0625	0.298052	0.960035
SLCO4C1	5	3	1	1	0	0	0.030303	0.00833333	0.0128205	0	0	0.497106	0.989428
SMARCA2	5	0	2	1	1	1	0	0.0166667	0.0128205	0.0117647	0.0625	0.238049	0.852317
SMC3	5	3	0	0	1	1	0.030303	0	0	0.0117647	0.0625	0.0483369	0.694427
SMC5	5	1	1	0	2	1	0.010101	0.00833333	0	0.0235294	0.0625	0.202468	0.851582
SMEK1	5	1	1	2	1	0	0.010101	0.00833333	0.025641	0.0117647	0	0.853922	1
SMG6	5	3	1	0	1	0	0.030303	0.00833333	0	0.0117647	0	0.516822	0.999613
SNRNP48	5	1	2	1	1	0	0.010101	0.0166667	0.0128205	0.0117647	0	1	1
SNX33	5	0	2	3	0	0	0	0.0166667	0.0384615	0	0	0.157558	0.851582
SOS1	5	2	1	1	1	0	0.020202	0.00833333	0.0128205	0.0117647	0	0.942248	1
SPTBN5	5	1	2	0	2	0	0.010101	0.0166667	0	0.0235294	0	0.746981	1
SREBF2	5	3	0	2	0	0	0.030303	0	0.025641	0	0	0.12599	0.851582
SSPO	5	3	2	0	0	0	0.030303	0.0166667	0	0	0	0.384478	0.960035
STAB2	5	3	1	1	0	0	0.030303	0.00833333	0.0128205	0	0	0.497106	0.989428
STARD9	5	0	2	1	2	0	0	0.0166667	0.0128205	0.0235294	0	0.608269	0.999613
STK11IP	5	1	4	0	0	0	0.010101	0.0333333	0	0	0	0.276788	0.954773
SULF1	5	1	1	3	0	0	0.010101	0.00833333	0.0384615	0	0	0.309189	0.960035
SVEP1	5	4	1	0	0	0	0.040404	0.00833333	0	0	0	0.120186	0.851582
SYNJ1	5	1	1	3	0	0	0.010101	0.00833333	0.0384615	0	0	0.309189	0.960035
SYT15	5	0	2	1	2	0	0	0.0166667	0.0128205	0.0235294	0	0.608269	0.999613
TAF1	5	1	2	1	1	0	0.010101	0.0166667	0.0128205	0.0117647	0	1	1
TAF2	5	0	5	0	0	0	0	0.0416667	0	0	0	0.0408258	0.602138
TAF4	5	0	1	2	1	1	0	0.00833333	0.025641	0.0117647	0.0625	0.137934	0.851582
TAF4B	5	0	3	0	1	1	0	0.025	0	0.0117647	0.0625	0.0936935	0.851582
TARBP1	5	2	2	1	0	0	0.020202	0.0166667	0.0128205	0	0	0.780273	1
TARS2	5	0	4	1	0	0	0	0.0333333	0.0128205	0	0	0.194106	0.851582
TBC1D1	5	0	2	0	2	1	0	0.0166667	0	0.0235294	0.0625	0.103702	0.851582
TCHHL1	5	1	1	1	1	1	0.010101	0.00833333	0.0128205	0.0117647	0.0625	0.429727	0.960035
TERT	5	0	3	0	1	1	0	0.025	0	0.0117647	0.0625	0.0936935	0.851582
TEX15	5	1	3	1	0	0	0.010101	0.025	0.0128205	0	0	0.686761	0.999613
TLR8	5	0	1	1	3	0	0	0.00833333	0.0128205	0.0352941	0	0.320582	0.960035
TMC1	5	2	0	1	0	2	0.020202	0	0.0128205	0	0.125	0.00560539	0.542965
TMEM131	5	1	1	0	2	1	0.010101	0.00833333	0	0.0235294	0.0625	0.202468	0.851582
TMEM132D	5	1	2	0	0	2	0.010101	0.0166667	0	0	0.125	0.01307	0.593738
TNIK	5	2	2	0	1	0	0.020202	0.0166667	0	0.0117647	0	0.816553	1
TNRC6B	5	0	2	1	1	1	0	0.0166667	0.0128205	0.0117647	0.0625	0.238049	0.852317
TNRC6C	5	0	1	0	3	1	0	0.00833333	0	0.0352941	0.0625	0.0384773	0.593738
TOPORS	5	1	2	0	1	1	0.010101	0.0166667	0	0.0117647	0.0625	0.332428	0.960035
TP53BP1	5	0	1	1	2	1	0	0.00833333	0.0128205	0.0235294	0.0625	0.150864	0.851582
TRERF1	5	1	2	1	1	0	0.010101	0.0166667	0.0128205	0.0117647	0	1	1
TRH	5	0	2	1	0	2	0	0.0166667	0.0128205	0	0.125	0.00841442	0.593738
TRIM6	5	2	2	0	0	1	0.020202	0.0166667	0	0	0.0625	0.164387	0.851582
TRIP11	5	2	1	2	0	0	0.020202	0.00833333	0.025641	0	0	0.538364	0.999613
TRPC4	5	2	1	0	1	1	0.020202	0.00833333	0	0.0117647	0.0625	0.266767	0.924931
TRPM6	5	0	4	0	0	1	0	0.0333333	0	0	0.0625	0.0245028	0.593738
TSC2	5	1	1	1	1	1	0.010101	0.00833333	0.0128205	0.0117647	0.0625	0.429727	0.960035
TYR	5	3	1	0	1	0	0.030303	0.00833333	0	0.0117647	0	0.516822	0.999613
UBE4B	5	1	1	3	0	0	0.010101	0.00833333	0.0384615	0	0	0.309189	0.960035
USP51	5	1	2	0	2	0	0.010101	0.0166667	0	0.0235294	0	0.746981	1
VPS41	5	1	1	1	2	0	0.010101	0.00833333	0.0128205	0.0235294	0	0.894688	1
WASL	5	0	2	2	1	0	0	0.0166667	0.025641	0.0117647	0	0.560823	0.999613
WDR52	5	0	2	0	2	1	0	0.0166667	0	0.0235294	0.0625	0.103702	0.851582
WDR72	5	1	3	0	1	0	0.010101	0.025	0	0.0117647	0	0.715883	0.999613
WDR93	5	2	1	1	1	0	0.020202	0.00833333	0.0128205	0.0117647	0	0.942248	1
WHSC1	5	1	1	1	0	2	0.010101	0.00833333	0.0128205	0	0.125	0.0168918	0.593738
WHSC1L1	5	2	0	1	2	0	0.020202	0	0.0128205	0.0235294	0	0.462226	0.984715
XPO1	5	0	2	0	3	0	0	0.0166667	0	0.0352941	0	0.219763	0.851582
YME1L1	5	0	1	2	2	0	0	0.00833333	0.025641	0.0235294	0	0.44558	0.960035
YTHDC2	5	2	1	2	0	0	0.020202	0.00833333	0.025641	0	0	0.538364	0.999613
ZC3H18	5	1	1	2	1	0	0.010101	0.00833333	0.025641	0.0117647	0	0.853922	1
ZCCHC6	5	1	0	2	2	0	0.010101	0	0.025641	0.0235294	0	0.370678	0.960035
ZDHHC9	5	0	3	0	1	1	0	0.025	0	0.0117647	0.0625	0.0936935	0.851582
ZFR2	5	2	1	0	2	0	0.020202	0.00833333	0	0.0235294	0	0.633878	0.999613
ZFX	5	1	4	0	0	0	0.010101	0.0333333	0	0	0	0.276788	0.954773
ZFYVE9	5	2	2	0	0	1	0.020202	0.0166667	0	0	0.0625	0.164387	0.851582
ZHX3	5	0	1	4	0	0	0	0.00833333	0.0512821	0	0	0.0340265	0.593738
ZNF280A	5	0	1	2	0	2	0	0.00833333	0.025641	0	0.125	0.00504585	0.507621
ZNF449	5	1	0	2	0	2	0.010101	0	0.025641	0	0.125	0.00399032	0.472749
ZNF512	5	1	2	1	0	1	0.010101	0.0166667	0.0128205	0	0.0625	0.298052	0.960035
ZNF521	5	2	2	0	0	1	0.020202	0.0166667	0	0	0.0625	0.164387	0.851582
ZNF625	5	1	0	1	1	2	0.010101	0	0.0128205	0.0117647	0.125	0.0120247	0.593738
ZNF70	5	0	2	1	0	2	0	0.0166667	0.0128205	0	0.125	0.00841442	0.593738
ZNF749	5	1	1	0	2	1	0.010101	0.00833333	0	0.0235294	0.0625	0.202468	0.851582
ZNF75D	5	1	1	0	2	1	0.010101	0.00833333	0	0.0235294	0.0625	0.202468	0.851582
ZNF800	5	0	1	2	2	0	0	0.00833333	0.025641	0.0235294	0	0.44558	0.960035
ZNF804A	5	1	2	2	0	0	0.010101	0.0166667	0.025641	0	0	0.660036	0.999613
ZNF804B	5	1	1	3	0	0	0.010101	0.00833333	0.0384615	0	0	0.309189	0.960035
A1CF	4	0	1	2	0	1	0	0.00833333	0.025641	0	0.0625	0.0492144	0.694427
AASS	4	1	1	1	1	0	0.010101	0.00833333	0.0128205	0.0117647	0	1	1
ABCA8	4	2	0	2	0	0	0.020202	0	0.025641	0	0	0.237127	0.852136
ABCC10	4	1	0	3	0	0	0.010101	0	0.0384615	0	0	0.0817486	0.813853
ABCC11	4	0	0	3	0	1	0	0	0.0384615	0	0.0625	0.00729836	0.593738
ABCC4	4	2	1	1	0	0	0.020202	0.00833333	0.0128205	0	0	0.717615	0.999613
ABCC5	4	1	2	1	0	0	0.010101	0.0166667	0.0128205	0	0	0.865171	1
ABCC6	4	0	2	0	1	1	0	0.0166667	0	0.0117647	0.0625	0.133198	0.851582
ABCC8	4	0	1	2	1	0	0	0.00833333	0.025641	0.0117647	0	0.500384	0.991911
ABCG4	4	1	0	2	1	0	0.010101	0	0.025641	0.0117647	0	0.392119	0.960035
ABL1	4	2	2	0	0	0	0.020202	0.0166667	0	0	0	0.597697	0.999613
ABL2	4	1	2	1	0	0	0.010101	0.0166667	0.0128205	0	0	0.865171	1
ABTB2	4	2	1	0	1	0	0.020202	0.00833333	0	0.0117647	0	0.811632	1
ACACB	4	0	0	3	1	0	0	0	0.0384615	0.0117647	0	0.0613726	0.739774
ACO1	4	1	1	1	1	0	0.010101	0.00833333	0.0128205	0.0117647	0	1	1
ACSF2	4	0	1	1	1	1	0	0.00833333	0.0128205	0.0117647	0.0625	0.210035	0.851582
ACSL6	4	3	1	0	0	0	0.030303	0.00833333	0	0	0	0.302307	0.960035
ACVR1B	4	2	1	1	0	0	0.020202	0.00833333	0.0128205	0	0	0.717615	0.999613
ADAM19	4	0	4	0	0	0	0	0.0333333	0	0	0	0.0972065	0.851582
ADAM29	4	1	0	1	2	0	0.010101	0	0.0128205	0.0235294	0	0.443641	0.960035
ADAMTS13	4	1	1	2	0	0	0.010101	0.00833333	0.025641	0	0	0.63234	0.999613
ADAMTS14	4	1	0	3	0	0	0.010101	0	0.0384615	0	0	0.0817486	0.813853
ADAR	4	0	1	1	0	2	0	0.00833333	0.0128205	0	0.125	0.00611637	0.562078
ADCK2	4	0	2	1	1	0	0	0.0166667	0.0128205	0.0117647	0	0.763583	1
ADCY2	4	0	0	1	1	2	0	0	0.0128205	0.0117647	0.125	0.00231327	0.360469
ADCY3	4	1	1	0	1	1	0.010101	0.00833333	0	0.0117647	0.0625	0.267213	0.924931
ADCY5	4	2	2	0	0	0	0.020202	0.0166667	0	0	0	0.597697	0.999613
ADNP2	4	1	1	0	1	1	0.010101	0.00833333	0	0.0117647	0.0625	0.267213	0.924931
AFAP1L1	4	2	1	0	1	0	0.020202	0.00833333	0	0.0117647	0	0.811632	1
AFF3	4	1	2	0	1	0	0.010101	0.0166667	0	0.0117647	0	0.923515	1
AGL	4	1	2	1	0	0	0.010101	0.0166667	0.0128205	0	0	0.865171	1
AIFM1	4	0	3	0	1	0	0	0.025	0	0.0117647	0	0.36758	0.960035
AIFM3	4	1	0	0	3	0	0.010101	0	0	0.0352941	0	0.142693	0.851582
AIM1L	4	1	1	1	1	0	0.010101	0.00833333	0.0128205	0.0117647	0	1	1
AKAP12	4	2	0	1	0	1	0.020202	0	0.0128205	0	0.0625	0.0550933	0.699366
AKAP6	4	2	0	1	1	0	0.020202	0	0.0128205	0.0117647	0	0.531615	0.999613
ALAS1	4	0	2	1	0	1	0	0.0166667	0.0128205	0	0.0625	0.105859	0.851582
ALG13	4	0	2	2	0	0	0	0.0166667	0.025641	0	0	0.323128	0.960035
ALK	4	1	2	1	0	0	0.010101	0.0166667	0.0128205	0	0	0.865171	1
ALPK3	4	0	2	0	1	1	0	0.0166667	0	0.0117647	0.0625	0.133198	0.851582
AMOTL2	4	0	2	0	1	1	0	0.0166667	0	0.0117647	0.0625	0.133198	0.851582
ANKRD26	4	0	1	2	1	0	0	0.00833333	0.025641	0.0117647	0	0.500384	0.991911
ANKRD30A	4	1	2	1	0	0	0.010101	0.0166667	0.0128205	0	0	0.865171	1
ANKRD36	4	1	1	0	2	0	0.010101	0.00833333	0	0.0235294	0	0.673524	0.999613
ANKRD42	4	2	2	0	0	0	0.020202	0.0166667	0	0	0	0.597697	0.999613
ANKRD50	4	0	3	0	1	0	0	0.025	0	0.0117647	0	0.36758	0.960035
ANKRD52	4	1	1	0	1	1	0.010101	0.00833333	0	0.0117647	0.0625	0.267213	0.924931
ANKS1B	4	1	1	1	1	0	0.010101	0.00833333	0.0128205	0.0117647	0	1	1
AOC2	4	0	0	1	3	0	0	0	0.0128205	0.0352941	0	0.0892297	0.851582
AP1G1	4	1	2	0	1	0	0.010101	0.0166667	0	0.0117647	0	0.923515	1
AP1G2	4	1	2	0	0	1	0.010101	0.0166667	0	0	0.0625	0.174284	0.851582
AP1M1	4	1	1	1	0	1	0.010101	0.00833333	0.0128205	0	0.0625	0.251524	0.888522
AP3B1	4	0	1	0	3	0	0	0.00833333	0	0.0352941	0	0.185793	0.851582
AP4B1	4	0	0	1	2	1	0	0	0.0128205	0.0235294	0.0625	0.0291419	0.593738
ARAP2	4	0	1	0	0	3	0	0.00833333	0	0	0.1875	0.000209496	0.150167
ARHGEF15	4	1	1	2	0	0	0.010101	0.00833333	0.025641	0	0	0.63234	0.999613
ARHGEF7	4	1	1	1	1	0	0.010101	0.00833333	0.0128205	0.0117647	0	1	1
ARID1B	4	2	1	1	0	0	0.020202	0.00833333	0.0128205	0	0	0.717615	0.999613
ARID2	4	2	0	1	1	0	0.020202	0	0.0128205	0.0117647	0	0.531615	0.999613
ARID5B	4	1	3	0	0	0	0.010101	0.025	0	0	0	0.470639	0.987195
ARPC2	4	1	0	1	1	1	0.010101	0	0.0128205	0.0117647	0.0625	0.152891	0.851582
ASXL1	4	1	2	0	1	0	0.010101	0.0166667	0	0.0117647	0	0.923515	1
ATAD2B	4	0	2	0	1	1	0	0.0166667	0	0.0117647	0.0625	0.133198	0.851582
ATG2A	4	0	1	3	0	0	0	0.00833333	0.0384615	0	0	0.114724	0.851582
ATG2B	4	1	2	1	0	0	0.010101	0.0166667	0.0128205	0	0	0.865171	1
ATG7	4	1	0	2	0	1	0.010101	0	0.025641	0	0.0625	0.0381243	0.593738
ATP10D	4	1	1	1	0	1	0.010101	0.00833333	0.0128205	0	0.0625	0.251524	0.888522
ATP11A	4	1	2	1	0	0	0.010101	0.0166667	0.0128205	0	0	0.865171	1
ATP13A3	4	1	2	0	0	1	0.010101	0.0166667	0	0	0.0625	0.174284	0.851582
ATP1A4	4	0	4	0	0	0	0	0.0333333	0	0	0	0.0972065	0.851582
ATP1B4	4	1	1	1	0	1	0.010101	0.00833333	0.0128205	0	0.0625	0.251524	0.888522
ATP2A2	4	0	1	1	1	1	0	0.00833333	0.0128205	0.0117647	0.0625	0.210035	0.851582
ATP4A	4	1	3	0	0	0	0.010101	0.025	0	0	0	0.470639	0.987195
ATP6V1B1	4	0	2	1	1	0	0	0.0166667	0.0128205	0.0117647	0	0.763583	1
AVIL	4	0	0	3	1	0	0	0	0.0384615	0.0117647	0	0.0613726	0.739774
AZI1	4	0	2	1	0	1	0	0.0166667	0.0128205	0	0.0625	0.105859	0.851582
BAI2	4	2	1	1	0	0	0.020202	0.00833333	0.0128205	0	0	0.717615	0.999613
BARD1	4	2	0	1	0	1	0.020202	0	0.0128205	0	0.0625	0.0550933	0.699366
BAZ1B	4	2	0	1	1	0	0.020202	0	0.0128205	0.0117647	0	0.531615	0.999613
BCAN	4	1	1	1	1	0	0.010101	0.00833333	0.0128205	0.0117647	0	1	1
BCL9	4	0	0	2	1	1	0	0	0.025641	0.0117647	0.0625	0.0248154	0.593738
BEST1	4	1	1	2	0	0	0.010101	0.00833333	0.025641	0	0	0.63234	0.999613
BIN2	4	0	1	2	1	0	0	0.00833333	0.025641	0.0117647	0	0.500384	0.991911
BMF	4	0	1	1	1	1	0	0.00833333	0.0128205	0.0117647	0.0625	0.210035	0.851582
BMPR2	4	1	1	1	1	0	0.010101	0.00833333	0.0128205	0.0117647	0	1	1
BNC1	4	0	1	0	3	0	0	0.00833333	0	0.0352941	0	0.185793	0.851582
BRD4	4	3	0	0	1	0	0.030303	0	0	0.0117647	0	0.222981	0.851582
BRDT	4	1	0	0	1	2	0.010101	0	0	0.0117647	0.125	0.00502567	0.507621
BRPF3	4	1	2	0	0	1	0.010101	0.0166667	0	0	0.0625	0.174284	0.851582
BTN1A1	4	0	0	1	3	0	0	0	0.0128205	0.0352941	0	0.0892297	0.851582
BTNL3	4	0	1	1	2	0	0	0.00833333	0.0128205	0.0235294	0	0.564063	0.999613
BTNL8	4	1	0	1	2	0	0.010101	0	0.0128205	0.0235294	0	0.443641	0.960035
C10orf79	4	2	0	1	1	0	0.020202	0	0.0128205	0.0117647	0	0.531615	0.999613
C14orf135	4	1	1	2	0	0	0.010101	0.00833333	0.025641	0	0	0.63234	0.999613
C15orf27	4	1	1	0	2	0	0.010101	0.00833333	0	0.0235294	0	0.673524	0.999613
C17orf53	4	2	0	2	0	0	0.020202	0	0.025641	0	0	0.237127	0.852136
C17orf75	4	2	0	1	1	0	0.020202	0	0.0128205	0.0117647	0	0.531615	0.999613
C20orf132	4	1	1	0	2	0	0.010101	0.00833333	0	0.0235294	0	0.673524	0.999613
C22orf30	4	1	1	1	1	0	0.010101	0.00833333	0.0128205	0.0117647	0	1	1
C2CD2L	4	1	1	0	0	2	0.010101	0.00833333	0	0	0.125	0.00987127	0.593738
C2orf67	4	1	2	0	1	0	0.010101	0.0166667	0	0.0117647	0	0.923515	1
C3orf63	4	2	1	1	0	0	0.020202	0.00833333	0.0128205	0	0	0.717615	0.999613
C5orf42	4	1	1	2	0	0	0.010101	0.00833333	0.025641	0	0	0.63234	0.999613
C7orf58	4	1	1	2	0	0	0.010101	0.00833333	0.025641	0	0	0.63234	0.999613
C8orf34	4	2	1	0	1	0	0.020202	0.00833333	0	0.0117647	0	0.811632	1
C9orf125	4	2	0	1	1	0	0.020202	0	0.0128205	0.0117647	0	0.531615	0.999613
C9orf84	4	2	0	2	0	0	0.020202	0	0.025641	0	0	0.237127	0.852136
C9orf93	4	1	2	1	0	0	0.010101	0.0166667	0.0128205	0	0	0.865171	1
CACNA1A	4	0	1	2	1	0	0	0.00833333	0.025641	0.0117647	0	0.500384	0.991911
CACNA1B	4	1	1	0	2	0	0.010101	0.00833333	0	0.0235294	0	0.673524	0.999613
CACNA1F	4	1	2	0	1	0	0.010101	0.0166667	0	0.0117647	0	0.923515	1
CACNA1I	4	2	1	1	0	0	0.020202	0.00833333	0.0128205	0	0	0.717615	0.999613
CACNA2D4	4	1	1	0	2	0	0.010101	0.00833333	0	0.0235294	0	0.673524	0.999613
CADPS	4	2	2	0	0	0	0.020202	0.0166667	0	0	0	0.597697	0.999613
CASQ1	4	1	2	0	0	1	0.010101	0.0166667	0	0	0.0625	0.174284	0.851582
CCDC155	4	1	1	1	0	1	0.010101	0.00833333	0.0128205	0	0.0625	0.251524	0.888522
CCDC33	4	0	2	1	0	1	0	0.0166667	0.0128205	0	0.0625	0.105859	0.851582
CCDC47	4	0	2	1	1	0	0	0.0166667	0.0128205	0.0117647	0	0.763583	1
CCDC54	4	1	2	1	0	0	0.010101	0.0166667	0.0128205	0	0	0.865171	1
CCDC88A	4	1	2	0	1	0	0.010101	0.0166667	0	0.0117647	0	0.923515	1
CCDC88B	4	0	1	2	1	0	0	0.00833333	0.025641	0.0117647	0	0.500384	0.991911
CCDC89	4	0	2	0	0	2	0	0.0166667	0	0	0.125	0.00314528	0.412415
CCNB3	4	1	0	2	1	0	0.010101	0	0.025641	0.0117647	0	0.392119	0.960035
CD180	4	0	3	0	1	0	0	0.025	0	0.0117647	0	0.36758	0.960035
CD300LG	4	1	2	1	0	0	0.010101	0.0166667	0.0128205	0	0	0.865171	1
CD97	4	1	0	2	1	0	0.010101	0	0.025641	0.0117647	0	0.392119	0.960035
CDAN1	4	1	1	2	0	0	0.010101	0.00833333	0.025641	0	0	0.63234	0.999613
CDC42EP3	4	1	0	0	2	1	0.010101	0	0	0.0235294	0.0625	0.0436156	0.640648
CDCA2	4	1	2	1	0	0	0.010101	0.0166667	0.0128205	0	0	0.865171	1
CDH19	4	0	1	2	1	0	0	0.00833333	0.025641	0.0117647	0	0.500384	0.991911
CDH7	4	0	1	1	2	0	0	0.00833333	0.0128205	0.0235294	0	0.564063	0.999613
CDK13	4	1	1	1	1	0	0.010101	0.00833333	0.0128205	0.0117647	0	1	1
CDK4	4	0	1	1	1	1	0	0.00833333	0.0128205	0.0117647	0.0625	0.210035	0.851582
CEP170	4	1	1	1	1	0	0.010101	0.00833333	0.0128205	0.0117647	0	1	1
CEP192	4	1	0	1	0	2	0.010101	0	0.0128205	0	0.125	0.0040451	0.472749
CEP250	4	0	2	1	0	1	0	0.0166667	0.0128205	0	0.0625	0.105859	0.851582
CERK	4	0	2	2	0	0	0	0.0166667	0.025641	0	0	0.323128	0.960035
CFB	4	0	1	2	1	0	0	0.00833333	0.025641	0.0117647	0	0.500384	0.991911
CFP	4	1	2	0	1	0	0.010101	0.0166667	0	0.0117647	0	0.923515	1
CHD1	4	0	2	1	0	1	0	0.0166667	0.0128205	0	0.0625	0.105859	0.851582
CHD2	4	1	2	0	0	1	0.010101	0.0166667	0	0	0.0625	0.174284	0.851582
CHD9	4	1	1	1	1	0	0.010101	0.00833333	0.0128205	0.0117647	0	1	1
CHL1	4	0	1	1	1	1	0	0.00833333	0.0128205	0.0117647	0.0625	0.210035	0.851582
CILP	4	1	1	2	0	0	0.010101	0.00833333	0.025641	0	0	0.63234	0.999613
CKAP2L	4	0	0	0	2	2	0	0	0	0.0235294	0.125	0.000975428	0.243902
CLCN6	4	3	1	0	0	0	0.030303	0.00833333	0	0	0	0.302307	0.960035
CLIP2	4	0	1	1	0	2	0	0.00833333	0.0128205	0	0.125	0.00611637	0.562078
CLK1	4	1	2	1	0	0	0.010101	0.0166667	0.0128205	0	0	0.865171	1
CLMN	4	2	2	0	0	0	0.020202	0.0166667	0	0	0	0.597697	0.999613
CNDP1	4	2	0	0	2	0	0.020202	0	0	0.0235294	0	0.28403	0.960035
CNGA3	4	0	2	2	0	0	0	0.0166667	0.025641	0	0	0.323128	0.960035
CNGB1	4	0	2	1	1	0	0	0.0166667	0.0128205	0.0117647	0	0.763583	1
CNTN5	4	3	0	1	0	0	0.030303	0	0.0128205	0	0	0.197674	0.851582
CNTNAP2	4	0	0	1	2	1	0	0	0.0128205	0.0235294	0.0625	0.0291419	0.593738
COL21A1	4	0	1	1	2	0	0	0.00833333	0.0128205	0.0235294	0	0.564063	0.999613
COL2A1	4	2	1	0	1	0	0.020202	0.00833333	0	0.0117647	0	0.811632	1
COL4A3	4	1	1	0	1	1	0.010101	0.00833333	0	0.0117647	0.0625	0.267213	0.924931
COL4A6	4	1	2	0	1	0	0.010101	0.0166667	0	0.0117647	0	0.923515	1
COL5A2	4	2	0	0	2	0	0.020202	0	0	0.0235294	0	0.28403	0.960035
CPB2	4	0	1	0	2	1	0	0.00833333	0	0.0235294	0.0625	0.074435	0.791924
CPOX	4	1	2	0	1	0	0.010101	0.0166667	0	0.0117647	0	0.923515	1
CPSF3	4	0	1	1	0	2	0	0.00833333	0.0128205	0	0.125	0.00611637	0.562078
CREBBP	4	0	1	3	0	0	0	0.00833333	0.0384615	0	0	0.114724	0.851582
CSF2RA	4	2	2	0	0	0	0.020202	0.0166667	0	0	0	0.597697	0.999613
CTDP1	4	1	3	0	0	0	0.010101	0.025	0	0	0	0.470639	0.987195
CUL7	4	2	0	2	0	0	0.020202	0	0.025641	0	0	0.237127	0.852136
CWH43	4	1	2	0	1	0	0.010101	0.0166667	0	0.0117647	0	0.923515	1
CYFIP2	4	1	1	2	0	0	0.010101	0.00833333	0.025641	0	0	0.63234	0.999613
CYP46A1	4	0	0	1	2	1	0	0	0.0128205	0.0235294	0.0625	0.0291419	0.593738
CYP4A11	4	2	1	1	0	0	0.020202	0.00833333	0.0128205	0	0	0.717615	0.999613
CYP4B1	4	1	0	1	1	1	0.010101	0	0.0128205	0.0117647	0.0625	0.152891	0.851582
CYP4F11	4	2	2	0	0	0	0.020202	0.0166667	0	0	0	0.597697	0.999613
DCAF13	4	2	1	1	0	0	0.020202	0.00833333	0.0128205	0	0	0.717615	0.999613
DCT	4	0	2	2	0	0	0	0.0166667	0.025641	0	0	0.323128	0.960035
DDX31	4	2	0	0	1	1	0.020202	0	0	0.0117647	0.0625	0.067779	0.791924
DDX3X	4	0	1	2	1	0	0	0.00833333	0.025641	0.0117647	0	0.500384	0.991911
DENND2C	4	1	2	0	1	0	0.010101	0.0166667	0	0.0117647	0	0.923515	1
DENND5B	4	1	1	1	1	0	0.010101	0.00833333	0.0128205	0.0117647	0	1	1
DFNB31	4	2	0	1	1	0	0.020202	0	0.0128205	0.0117647	0	0.531615	0.999613
DHX9	4	0	2	1	0	1	0	0.0166667	0.0128205	0	0.0625	0.105859	0.851582
DIO2	4	0	2	2	0	0	0	0.0166667	0.025641	0	0	0.323128	0.960035
DLEC1	4	0	3	0	0	1	0	0.025	0	0	0.0625	0.0335053	0.593738
DMGDH	4	2	2	0	0	0	0.020202	0.0166667	0	0	0	0.597697	0.999613
DMKN	4	1	0	3	0	0	0.010101	0	0.0384615	0	0	0.0817486	0.813853
DNAH1	4	1	1	2	0	0	0.010101	0.00833333	0.025641	0	0	0.63234	0.999613
DNAH5	4	1	1	0	2	0	0.010101	0.00833333	0	0.0235294	0	0.673524	0.999613
DNAH6	4	0	1	3	0	0	0	0.00833333	0.0384615	0	0	0.114724	0.851582
DOCK4	4	1	1	0	1	1	0.010101	0.00833333	0	0.0117647	0.0625	0.267213	0.924931
DOCK7	4	0	3	1	0	0	0	0.025	0.0128205	0	0	0.3444	0.960035
DPAGT1	4	0	4	0	0	0	0	0.0333333	0	0	0	0.0972065	0.851582
DRP2	4	3	1	0	0	0	0.030303	0.00833333	0	0	0	0.302307	0.960035
DSCAM	4	0	2	1	1	0	0	0.0166667	0.0128205	0.0117647	0	0.763583	1
DSP	4	0	0	1	2	1	0	0	0.0128205	0.0235294	0.0625	0.0291419	0.593738
DTNA	4	1	1	0	2	0	0.010101	0.00833333	0	0.0235294	0	0.673524	0.999613
ECHDC2	4	0	0	1	2	1	0	0	0.0128205	0.0235294	0.0625	0.0291419	0.593738
EDIL3	4	0	2	1	1	0	0	0.0166667	0.0128205	0.0117647	0	0.763583	1
EEA1	4	3	0	1	0	0	0.030303	0	0.0128205	0	0	0.197674	0.851582
EIF2AK2	4	1	2	0	1	0	0.010101	0.0166667	0	0.0117647	0	0.923515	1
EIF2AK4	4	0	4	0	0	0	0	0.0333333	0	0	0	0.0972065	0.851582
EIF3A	4	1	1	0	2	0	0.010101	0.00833333	0	0.0235294	0	0.673524	0.999613
ELFN2	4	1	1	1	1	0	0.010101	0.00833333	0.0128205	0.0117647	0	1	1
EME1	4	0	2	1	1	0	0	0.0166667	0.0128205	0.0117647	0	0.763583	1
ENPEP	4	0	1	0	3	0	0	0.00833333	0	0.0352941	0	0.185793	0.851582
EPAS1	4	1	2	0	1	0	0.010101	0.0166667	0	0.0117647	0	0.923515	1
EPC2	4	0	2	1	1	0	0	0.0166667	0.0128205	0.0117647	0	0.763583	1
EPHX1	4	1	2	0	1	0	0.010101	0.0166667	0	0.0117647	0	0.923515	1
EPPK1	4	2	2	0	0	0	0.020202	0.0166667	0	0	0	0.597697	0.999613
EPS8	4	1	1	1	1	0	0.010101	0.00833333	0.0128205	0.0117647	0	1	1
ERBB2	4	2	0	0	2	0	0.020202	0	0	0.0235294	0	0.28403	0.960035
ESYT1	4	1	2	1	0	0	0.010101	0.0166667	0.0128205	0	0	0.865171	1
EXOC7	4	0	1	2	1	0	0	0.00833333	0.025641	0.0117647	0	0.500384	0.991911
EXT1	4	1	1	1	1	0	0.010101	0.00833333	0.0128205	0.0117647	0	1	1
EZH2	4	0	3	1	0	0	0	0.025	0.0128205	0	0	0.3444	0.960035
FAM105A	4	1	0	0	3	0	0.010101	0	0	0.0352941	0	0.142693	0.851582
FAM120A	4	1	2	1	0	0	0.010101	0.0166667	0.0128205	0	0	0.865171	1
FAM193A	4	0	1	1	1	1	0	0.00833333	0.0128205	0.0117647	0.0625	0.210035	0.851582
FAM200A	4	1	0	1	2	0	0.010101	0	0.0128205	0.0235294	0	0.443641	0.960035
FAM5B	4	1	1	1	1	0	0.010101	0.00833333	0.0128205	0.0117647	0	1	1
FAM83B	4	2	1	0	1	0	0.020202	0.00833333	0	0.0117647	0	0.811632	1
FARP1	4	1	1	1	1	0	0.010101	0.00833333	0.0128205	0.0117647	0	1	1
FBLN1	4	1	0	1	2	0	0.010101	0	0.0128205	0.0235294	0	0.443641	0.960035
FBLN2	4	0	2	1	1	0	0	0.0166667	0.0128205	0.0117647	0	0.763583	1
FBXO24	4	0	0	1	1	2	0	0	0.0128205	0.0117647	0.125	0.00231327	0.360469
FCRL4	4	1	1	2	0	0	0.010101	0.00833333	0.025641	0	0	0.63234	0.999613
FGD6	4	2	0	0	1	1	0.020202	0	0	0.0117647	0.0625	0.067779	0.791924
FGFR3	4	0	2	0	2	0	0	0.0166667	0	0.0235294	0	0.416871	0.960035
FGG	4	1	1	2	0	0	0.010101	0.00833333	0.025641	0	0	0.63234	0.999613
FHOD1	4	0	3	1	0	0	0	0.025	0.0128205	0	0	0.3444	0.960035
FLNB	4	1	1	1	1	0	0.010101	0.00833333	0.0128205	0.0117647	0	1	1
FLT3	4	2	0	1	0	1	0.020202	0	0.0128205	0	0.0625	0.0550933	0.699366
FMN2	4	1	2	0	1	0	0.010101	0.0166667	0	0.0117647	0	0.923515	1
FMR1	4	0	3	1	0	0	0	0.025	0.0128205	0	0	0.3444	0.960035
FN1	4	0	3	0	1	0	0	0.025	0	0.0117647	0	0.36758	0.960035
FOXM1	4	1	2	0	0	1	0.010101	0.0166667	0	0	0.0625	0.174284	0.851582
FRMD7	4	0	2	1	1	0	0	0.0166667	0.0128205	0.0117647	0	0.763583	1
FTSJ3	4	1	2	0	1	0	0.010101	0.0166667	0	0.0117647	0	0.923515	1
G3BP1	4	2	1	1	0	0	0.020202	0.00833333	0.0128205	0	0	0.717615	0.999613
GABRE	4	2	2	0	0	0	0.020202	0.0166667	0	0	0	0.597697	0.999613
GABRG2	4	1	0	1	2	0	0.010101	0	0.0128205	0.0235294	0	0.443641	0.960035
GALNT10	4	1	1	1	0	1	0.010101	0.00833333	0.0128205	0	0.0625	0.251524	0.888522
GATA2	4	2	1	1	0	0	0.020202	0.00833333	0.0128205	0	0	0.717615	0.999613
GBA2	4	1	1	1	1	0	0.010101	0.00833333	0.0128205	0.0117647	0	1	1
GCC2	4	1	2	1	0	0	0.010101	0.0166667	0.0128205	0	0	0.865171	1
GLI2	4	0	0	1	3	0	0	0	0.0128205	0.0352941	0	0.0892297	0.851582
GLS	4	0	0	1	3	0	0	0	0.0128205	0.0352941	0	0.0892297	0.851582
GMEB1	4	0	2	0	0	2	0	0.0166667	0	0	0.125	0.00314528	0.412415
GNAS	4	2	0	1	1	0	0.020202	0	0.0128205	0.0117647	0	0.531615	0.999613
GPC5	4	2	0	0	2	0	0.020202	0	0	0.0235294	0	0.28403	0.960035
GPR116	4	0	2	1	1	0	0	0.0166667	0.0128205	0.0117647	0	0.763583	1
GPR149	4	1	0	2	1	0	0.010101	0	0.025641	0.0117647	0	0.392119	0.960035
GPR84	4	1	1	1	0	1	0.010101	0.00833333	0.0128205	0	0.0625	0.251524	0.888522
GRAMD1B	4	0	2	0	2	0	0	0.0166667	0	0.0235294	0	0.416871	0.960035
GRAMD1C	4	1	1	1	0	1	0.010101	0.00833333	0.0128205	0	0.0625	0.251524	0.888522
GRIA1	4	0	1	1	1	1	0	0.00833333	0.0128205	0.0117647	0.0625	0.210035	0.851582
GRIK2	4	0	2	1	1	0	0	0.0166667	0.0128205	0.0117647	0	0.763583	1
GRIK5	4	1	2	1	0	0	0.010101	0.0166667	0.0128205	0	0	0.865171	1
GRLF1	4	1	1	2	0	0	0.010101	0.00833333	0.025641	0	0	0.63234	0.999613
GTF3C1	4	1	0	1	2	0	0.010101	0	0.0128205	0.0235294	0	0.443641	0.960035
GUF1	4	0	0	0	2	2	0	0	0	0.0235294	0.125	0.000975428	0.243902
HBE1	4	0	2	0	1	1	0	0.0166667	0	0.0117647	0.0625	0.133198	0.851582
HCFC1	4	0	2	2	0	0	0	0.0166667	0.025641	0	0	0.323128	0.960035
HCFC2	4	0	2	1	1	0	0	0.0166667	0.0128205	0.0117647	0	0.763583	1
HEATR1	4	0	1	1	2	0	0	0.00833333	0.0128205	0.0235294	0	0.564063	0.999613
HEATR5B	4	1	3	0	0	0	0.010101	0.025	0	0	0	0.470639	0.987195
HECW1	4	1	1	2	0	0	0.010101	0.00833333	0.025641	0	0	0.63234	0.999613
HEPHL1	4	2	1	1	0	0	0.020202	0.00833333	0.0128205	0	0	0.717615	0.999613
HERC3	4	1	3	0	0	0	0.010101	0.025	0	0	0	0.470639	0.987195
HIAT1	4	1	1	0	2	0	0.010101	0.00833333	0	0.0235294	0	0.673524	0.999613
HIVEP1	4	1	1	2	0	0	0.010101	0.00833333	0.025641	0	0	0.63234	0.999613
HNRNPUL1	4	0	3	0	1	0	0	0.025	0	0.0117647	0	0.36758	0.960035
HOXA3	4	1	1	0	0	2	0.010101	0.00833333	0	0	0.125	0.00987127	0.593738
HSP90AA1	4	0	2	1	1	0	0	0.0166667	0.0128205	0.0117647	0	0.763583	1
HSP90B1	4	2	0	1	1	0	0.020202	0	0.0128205	0.0117647	0	0.531615	0.999613
HSPH1	4	1	1	2	0	0	0.010101	0.00833333	0.025641	0	0	0.63234	0.999613
HYDIN	4	1	2	1	0	0	0.010101	0.0166667	0.0128205	0	0	0.865171	1
IDH2	4	0	0	1	1	2	0	0	0.0128205	0.0117647	0.125	0.00231327	0.360469
IGDCC3	4	1	0	1	1	1	0.010101	0	0.0128205	0.0117647	0.0625	0.152891	0.851582
IGSF11	4	3	0	0	0	1	0.030303	0	0	0	0.0625	0.0171941	0.593738
IGSF22	4	1	1	1	1	0	0.010101	0.00833333	0.0128205	0.0117647	0	1	1
IL1R2	4	0	2	1	0	1	0	0.0166667	0.0128205	0	0.0625	0.105859	0.851582
IL1RAP	4	2	1	0	1	0	0.020202	0.00833333	0	0.0117647	0	0.811632	1
IL23R	4	0	3	1	0	0	0	0.025	0.0128205	0	0	0.3444	0.960035
INSRR	4	1	1	2	0	0	0.010101	0.00833333	0.025641	0	0	0.63234	0.999613
IP6K2	4	1	1	1	0	1	0.010101	0.00833333	0.0128205	0	0.0625	0.251524	0.888522
IPO11	4	1	2	0	0	1	0.010101	0.0166667	0	0	0.0625	0.174284	0.851582
IPO13	4	1	2	0	1	0	0.010101	0.0166667	0	0.0117647	0	0.923515	1
IPO4	4	0	1	2	0	1	0	0.00833333	0.025641	0	0.0625	0.0492144	0.694427
IQGAP1	4	2	0	1	1	0	0.020202	0	0.0128205	0.0117647	0	0.531615	0.999613
IRF6	4	0	1	1	0	2	0	0.00833333	0.0128205	0	0.125	0.00611637	0.562078
ISL1	4	2	1	1	0	0	0.020202	0.00833333	0.0128205	0	0	0.717615	0.999613
ITGA6	4	1	1	0	2	0	0.010101	0.00833333	0	0.0235294	0	0.673524	0.999613
ITGAM	4	2	0	0	0	2	0.020202	0	0	0	0.125	0.0015407	0.276094
ITGB1	4	0	0	3	1	0	0	0	0.0384615	0.0117647	0	0.0613726	0.739774
ITPR3	4	0	4	0	0	0	0	0.0333333	0	0	0	0.0972065	0.851582
JAK1	4	1	0	1	2	0	0.010101	0	0.0128205	0.0235294	0	0.443641	0.960035
JMJD7-PLA2G4B	4	0	1	0	1	2	0	0.00833333	0	0.0117647	0.125	0.00848693	0.593738
KALRN	4	1	2	0	1	0	0.010101	0.0166667	0	0.0117647	0	0.923515	1
KANK4	4	0	3	1	0	0	0	0.025	0.0128205	0	0	0.3444	0.960035
KATNA1	4	0	1	0	2	1	0	0.00833333	0	0.0235294	0.0625	0.074435	0.791924
KCND2	4	2	1	0	1	0	0.020202	0.00833333	0	0.0117647	0	0.811632	1
KCNMA1	4	1	1	1	0	1	0.010101	0.00833333	0.0128205	0	0.0625	0.251524	0.888522
KCNU1	4	0	1	0	1	2	0	0.00833333	0	0.0117647	0.125	0.00848693	0.593738
KDM2A	4	0	3	1	0	0	0	0.025	0.0128205	0	0	0.3444	0.960035
KDM3B	4	0	1	0	2	1	0	0.00833333	0	0.0235294	0.0625	0.074435	0.791924
KDM6A	4	1	0	2	1	0	0.010101	0	0.025641	0.0117647	0	0.392119	0.960035
KDM6B	4	0	1	1	2	0	0	0.00833333	0.0128205	0.0235294	0	0.564063	0.999613
KIAA0368	4	0	1	1	2	0	0	0.00833333	0.0128205	0.0235294	0	0.564063	0.999613
KIAA0564	4	1	0	2	1	0	0.010101	0	0.025641	0.0117647	0	0.392119	0.960035
KIAA0586	4	0	2	1	1	0	0	0.0166667	0.0128205	0.0117647	0	0.763583	1
KIAA0802	4	1	1	1	1	0	0.010101	0.00833333	0.0128205	0.0117647	0	1	1
KIAA1210	4	0	2	0	2	0	0	0.0166667	0	0.0235294	0	0.416871	0.960035
KIAA1244	4	2	0	2	0	0	0.020202	0	0.025641	0	0	0.237127	0.852136
KIAA1324L	4	0	2	1	0	1	0	0.0166667	0.0128205	0	0.0625	0.105859	0.851582
KIAA1429	4	1	1	1	1	0	0.010101	0.00833333	0.0128205	0.0117647	0	1	1
KIF21B	4	0	0	3	1	0	0	0	0.0384615	0.0117647	0	0.0613726	0.739774
KIF2A	4	2	1	1	0	0	0.020202	0.00833333	0.0128205	0	0	0.717615	0.999613
KIRREL	4	1	1	2	0	0	0.010101	0.00833333	0.025641	0	0	0.63234	0.999613
KLF8	4	1	1	1	0	1	0.010101	0.00833333	0.0128205	0	0.0625	0.251524	0.888522
KLHL13	4	3	0	0	0	1	0.030303	0	0	0	0.0625	0.0171941	0.593738
KLK13	4	1	0	1	2	0	0.010101	0	0.0128205	0.0235294	0	0.443641	0.960035
LARP1	4	3	0	1	0	0	0.030303	0	0.0128205	0	0	0.197674	0.851582
LARP4	4	0	2	0	1	1	0	0.0166667	0	0.0117647	0.0625	0.133198	0.851582
LATS2	4	2	1	1	0	0	0.020202	0.00833333	0.0128205	0	0	0.717615	0.999613
LILRB3	4	1	1	1	1	0	0.010101	0.00833333	0.0128205	0.0117647	0	1	1
LIMA1	4	1	2	0	1	0	0.010101	0.0166667	0	0.0117647	0	0.923515	1
LIMCH1	4	0	1	0	2	1	0	0.00833333	0	0.0235294	0.0625	0.074435	0.791924
LIMK1	4	0	2	1	1	0	0	0.0166667	0.0128205	0.0117647	0	0.763583	1
LIPE	4	3	0	1	0	0	0.030303	0	0.0128205	0	0	0.197674	0.851582
LLGL1	4	0	2	1	1	0	0	0.0166667	0.0128205	0.0117647	0	0.763583	1
LMTK2	4	0	1	1	1	1	0	0.00833333	0.0128205	0.0117647	0.0625	0.210035	0.851582
LRCH2	4	2	1	1	0	0	0.020202	0.00833333	0.0128205	0	0	0.717615	0.999613
LRFN5	4	0	0	2	2	0	0	0	0.025641	0.0235294	0	0.163302	0.851582
LRIG2	4	1	2	1	0	0	0.010101	0.0166667	0.0128205	0	0	0.865171	1
LRIG3	4	0	2	2	0	0	0	0.0166667	0.025641	0	0	0.323128	0.960035
LRP8	4	1	2	0	0	1	0.010101	0.0166667	0	0	0.0625	0.174284	0.851582
LRRC41	4	0	2	1	1	0	0	0.0166667	0.0128205	0.0117647	0	0.763583	1
LRRC66	4	2	0	0	2	0	0.020202	0	0	0.0235294	0	0.28403	0.960035
LTA4H	4	0	1	0	3	0	0	0.00833333	0	0.0352941	0	0.185793	0.851582
LTBP4	4	0	1	1	1	1	0	0.00833333	0.0128205	0.0117647	0.0625	0.210035	0.851582
LUZP2	4	0	1	0	3	0	0	0.00833333	0	0.0352941	0	0.185793	0.851582
M6PR	4	1	2	1	0	0	0.010101	0.0166667	0.0128205	0	0	0.865171	1
MACROD2	4	0	1	1	1	1	0	0.00833333	0.0128205	0.0117647	0.0625	0.210035	0.851582
MAGI1	4	1	1	1	0	1	0.010101	0.00833333	0.0128205	0	0.0625	0.251524	0.888522
MAGI2	4	1	2	0	1	0	0.010101	0.0166667	0	0.0117647	0	0.923515	1
MAML1	4	1	2	0	1	0	0.010101	0.0166667	0	0.0117647	0	0.923515	1
MAP3K1	4	1	3	0	0	0	0.010101	0.025	0	0	0	0.470639	0.987195
MAP3K15	4	1	0	2	1	0	0.010101	0	0.025641	0.0117647	0	0.392119	0.960035
MAP3K4	4	3	0	0	0	1	0.030303	0	0	0	0.0625	0.0171941	0.593738
MAP3K5	4	1	1	0	2	0	0.010101	0.00833333	0	0.0235294	0	0.673524	0.999613
MAP4	4	1	2	1	0	0	0.010101	0.0166667	0.0128205	0	0	0.865171	1
MAP4K5	4	2	1	1	0	0	0.020202	0.00833333	0.0128205	0	0	0.717615	0.999613
MAP7	4	1	2	0	1	0	0.010101	0.0166667	0	0.0117647	0	0.923515	1
MBD6	4	0	0	2	1	1	0	0	0.025641	0.0117647	0.0625	0.0248154	0.593738
MCCC2	4	1	1	1	1	0	0.010101	0.00833333	0.0128205	0.0117647	0	1	1
MCM3AP	4	2	1	0	1	0	0.020202	0.00833333	0	0.0117647	0	0.811632	1
MCTP1	4	1	2	0	0	1	0.010101	0.0166667	0	0	0.0625	0.174284	0.851582
MECOM	4	1	0	1	1	1	0.010101	0	0.0128205	0.0117647	0.0625	0.152891	0.851582
MED14	4	1	0	2	1	0	0.010101	0	0.025641	0.0117647	0	0.392119	0.960035
MED17	4	0	1	0	2	1	0	0.00833333	0	0.0235294	0.0625	0.074435	0.791924
MET	4	0	3	0	1	0	0	0.025	0	0.0117647	0	0.36758	0.960035
MFSD6	4	0	2	1	0	1	0	0.0166667	0.0128205	0	0.0625	0.105859	0.851582
MFSD6L	4	1	0	1	2	0	0.010101	0	0.0128205	0.0235294	0	0.443641	0.960035
MGRN1	4	1	3	0	0	0	0.010101	0.025	0	0	0	0.470639	0.987195
MIA3	4	1	2	0	1	0	0.010101	0.0166667	0	0.0117647	0	0.923515	1
MICAL2	4	1	2	0	1	0	0.010101	0.0166667	0	0.0117647	0	0.923515	1
MID1	4	1	1	1	0	1	0.010101	0.00833333	0.0128205	0	0.0625	0.251524	0.888522
MKL1	4	0	0	1	3	0	0	0	0.0128205	0.0352941	0	0.0892297	0.851582
MLH3	4	2	0	1	1	0	0.020202	0	0.0128205	0.0117647	0	0.531615	0.999613
MLL5	4	1	1	1	1	0	0.010101	0.00833333	0.0128205	0.0117647	0	1	1
MMEL1	4	0	1	2	1	0	0	0.00833333	0.025641	0.0117647	0	0.500384	0.991911
MMP8	4	2	1	1	0	0	0.020202	0.00833333	0.0128205	0	0	0.717615	0.999613
MOCS1	4	0	2	1	0	1	0	0.0166667	0.0128205	0	0.0625	0.105859	0.851582
MON2	4	0	0	2	0	2	0	0	0.025641	0	0.125	0.000559427	0.224794
MORC2	4	1	0	1	2	0	0.010101	0	0.0128205	0.0235294	0	0.443641	0.960035
MOV10L1	4	0	1	2	0	1	0	0.00833333	0.025641	0	0.0625	0.0492144	0.694427
MS4A14	4	1	2	1	0	0	0.010101	0.0166667	0.0128205	0	0	0.865171	1
MTFR1	4	0	2	1	1	0	0	0.0166667	0.0128205	0.0117647	0	0.763583	1
MTHFD1	4	0	1	2	1	0	0	0.00833333	0.025641	0.0117647	0	0.500384	0.991911
MTMR11	4	1	1	2	0	0	0.010101	0.00833333	0.025641	0	0	0.63234	0.999613
MTUS1	4	0	2	1	1	0	0	0.0166667	0.0128205	0.0117647	0	0.763583	1
MUC6	4	1	3	0	0	0	0.010101	0.025	0	0	0	0.470639	0.987195
MVP	4	0	1	2	1	0	0	0.00833333	0.025641	0.0117647	0	0.500384	0.991911
MXRA5	4	0	3	0	1	0	0	0.025	0	0.0117647	0	0.36758	0.960035
MYBL2	4	0	1	1	1	1	0	0.00833333	0.0128205	0.0117647	0.0625	0.210035	0.851582
MYH14	4	0	3	0	1	0	0	0.025	0	0.0117647	0	0.36758	0.960035
MYH6	4	0	1	3	0	0	0	0.00833333	0.0384615	0	0	0.114724	0.851582
MYH7B	4	0	1	0	3	0	0	0.00833333	0	0.0352941	0	0.185793	0.851582
MYH8	4	2	1	1	0	0	0.020202	0.00833333	0.0128205	0	0	0.717615	0.999613
MYLK	4	1	2	1	0	0	0.010101	0.0166667	0.0128205	0	0	0.865171	1
MYO18B	4	0	2	0	1	1	0	0.0166667	0	0.0117647	0.0625	0.133198	0.851582
MYO1E	4	0	2	2	0	0	0	0.0166667	0.025641	0	0	0.323128	0.960035
MYO1F	4	2	1	0	1	0	0.020202	0.00833333	0	0.0117647	0	0.811632	1
MYST3	4	1	1	0	2	0	0.010101	0.00833333	0	0.0235294	0	0.673524	0.999613
N4BP1	4	2	1	1	0	0	0.020202	0.00833333	0.0128205	0	0	0.717615	0.999613
N4BP2L2	4	1	1	1	0	1	0.010101	0.00833333	0.0128205	0	0.0625	0.251524	0.888522
NAB2	4	1	1	0	1	1	0.010101	0.00833333	0	0.0117647	0.0625	0.267213	0.924931
NAT8	4	1	1	2	0	0	0.010101	0.00833333	0.025641	0	0	0.63234	0.999613
NBAS	4	0	1	1	1	1	0	0.00833333	0.0128205	0.0117647	0.0625	0.210035	0.851582
NBEA	4	1	0	2	1	0	0.010101	0	0.025641	0.0117647	0	0.392119	0.960035
NBPF3	4	1	3	0	0	0	0.010101	0.025	0	0	0	0.470639	0.987195
NCAPD3	4	3	0	0	1	0	0.030303	0	0	0.0117647	0	0.222981	0.851582
NCKAP5	4	2	1	0	1	0	0.020202	0.00833333	0	0.0117647	0	0.811632	1
NCKIPSD	4	0	1	1	0	2	0	0.00833333	0.0128205	0	0.125	0.00611637	0.562078
NCL	4	1	1	0	2	0	0.010101	0.00833333	0	0.0235294	0	0.673524	0.999613
NCOA5	4	0	1	2	0	1	0	0.00833333	0.025641	0	0.0625	0.0492144	0.694427
NCOR1	4	1	1	2	0	0	0.010101	0.00833333	0.025641	0	0	0.63234	0.999613
NDST4	4	1	3	0	0	0	0.010101	0.025	0	0	0	0.470639	0.987195
NDUFS1	4	0	1	2	1	0	0	0.00833333	0.025641	0.0117647	0	0.500384	0.991911
NF2	4	1	3	0	0	0	0.010101	0.025	0	0	0	0.470639	0.987195
NFATC3	4	1	1	1	1	0	0.010101	0.00833333	0.0128205	0.0117647	0	1	1
NFXL1	4	0	0	3	1	0	0	0	0.0384615	0.0117647	0	0.0613726	0.739774
NIPBL	4	0	1	3	0	0	0	0.00833333	0.0384615	0	0	0.114724	0.851582
NLRP1	4	0	2	2	0	0	0	0.0166667	0.025641	0	0	0.323128	0.960035
NLRP4	4	1	1	0	1	1	0.010101	0.00833333	0	0.0117647	0.0625	0.267213	0.924931
NLRP8	4	0	0	2	2	0	0	0	0.025641	0.0235294	0	0.163302	0.851582
NLRP9	4	0	1	2	1	0	0	0.00833333	0.025641	0.0117647	0	0.500384	0.991911
NOTCH1	4	0	3	0	0	1	0	0.025	0	0	0.0625	0.0335053	0.593738
NPHP1	4	0	3	1	0	0	0	0.025	0.0128205	0	0	0.3444	0.960035
NPL	4	1	1	0	0	2	0.010101	0.00833333	0	0	0.125	0.00987127	0.593738
NPR1	4	2	0	1	1	0	0.020202	0	0.0128205	0.0117647	0	0.531615	0.999613
NRG1	4	3	1	0	0	0	0.030303	0.00833333	0	0	0	0.302307	0.960035
NRXN2	4	2	1	0	1	0	0.020202	0.00833333	0	0.0117647	0	0.811632	1
NRXN3	4	0	1	0	2	1	0	0.00833333	0	0.0235294	0.0625	0.074435	0.791924
NT5DC3	4	0	4	0	0	0	0	0.0333333	0	0	0	0.0972065	0.851582
NUP188	4	0	2	1	0	1	0	0.0166667	0.0128205	0	0.0625	0.105859	0.851582
NUP205	4	1	1	0	1	1	0.010101	0.00833333	0	0.0117647	0.0625	0.267213	0.924931
NUPL2	4	0	2	1	1	0	0	0.0166667	0.0128205	0.0117647	0	0.763583	1
NYNRIN	4	0	2	1	1	0	0	0.0166667	0.0128205	0.0117647	0	0.763583	1
OBSCN	4	1	2	1	0	0	0.010101	0.0166667	0.0128205	0	0	0.865171	1
OCEL1	4	2	0	1	0	1	0.020202	0	0.0128205	0	0.0625	0.0550933	0.699366
ODZ2	4	2	1	1	0	0	0.020202	0.00833333	0.0128205	0	0	0.717615	0.999613
OGT	4	2	1	0	1	0	0.020202	0.00833333	0	0.0117647	0	0.811632	1
OR2J2	4	2	1	1	0	0	0.020202	0.00833333	0.0128205	0	0	0.717615	0.999613
OR2L8	4	1	2	0	1	0	0.010101	0.0166667	0	0.0117647	0	0.923515	1
OR4C3	4	1	2	1	0	0	0.010101	0.0166667	0.0128205	0	0	0.865171	1
OR4C45	4	3	0	1	0	0	0.030303	0	0.0128205	0	0	0.197674	0.851582
OR4F15	4	2	0	0	1	1	0.020202	0	0	0.0117647	0.0625	0.067779	0.791924
OR4Q3	4	0	2	0	2	0	0	0.0166667	0	0.0235294	0	0.416871	0.960035
OR6F1	4	0	1	1	2	0	0	0.00833333	0.0128205	0.0235294	0	0.564063	0.999613
OR8B12	4	1	1	2	0	0	0.010101	0.00833333	0.025641	0	0	0.63234	0.999613
OR9Q1	4	1	1	0	2	0	0.010101	0.00833333	0	0.0235294	0	0.673524	0.999613
PADI6	4	0	2	2	0	0	0	0.0166667	0.025641	0	0	0.323128	0.960035
PALLD	4	0	0	0	4	0	0	0	0	0.0470588	0	0.0147572	0.593738
PAN3	4	2	1	0	1	0	0.020202	0.00833333	0	0.0117647	0	0.811632	1
PANK2	4	1	0	1	1	1	0.010101	0	0.0128205	0.0117647	0.0625	0.152891	0.851582
PARD3	4	1	1	0	1	1	0.010101	0.00833333	0	0.0117647	0.0625	0.267213	0.924931
PARP8	4	0	1	2	1	0	0	0.00833333	0.025641	0.0117647	0	0.500384	0.991911
PAX2	4	0	2	0	2	0	0	0.0166667	0	0.0235294	0	0.416871	0.960035
PCDHA10	4	0	1	0	2	1	0	0.00833333	0	0.0235294	0.0625	0.074435	0.791924
PCDHB12	4	0	0	1	1	2	0	0	0.0128205	0.0117647	0.125	0.00231327	0.360469
PCDHGC4	4	1	2	0	0	1	0.010101	0.0166667	0	0	0.0625	0.174284	0.851582
PCDHGC5	4	1	0	1	1	1	0.010101	0	0.0128205	0.0117647	0.0625	0.152891	0.851582
PCGF2	4	1	0	1	1	1	0.010101	0	0.0128205	0.0117647	0.0625	0.152891	0.851582
PCK1	4	2	1	0	1	0	0.020202	0.00833333	0	0.0117647	0	0.811632	1
PCNXL2	4	1	0	1	2	0	0.010101	0	0.0128205	0.0235294	0	0.443641	0.960035
PCSK5	4	0	0	3	0	1	0	0	0.0384615	0	0.0625	0.00729836	0.593738
PCSK6	4	3	0	0	1	0	0.030303	0	0	0.0117647	0	0.222981	0.851582
PDE11A	4	0	2	1	1	0	0	0.0166667	0.0128205	0.0117647	0	0.763583	1
PDGFRA	4	2	1	0	1	0	0.020202	0.00833333	0	0.0117647	0	0.811632	1
PER2	4	0	2	0	2	0	0	0.0166667	0	0.0235294	0	0.416871	0.960035
PGLYRP3	4	1	1	1	1	0	0.010101	0.00833333	0.0128205	0.0117647	0	1	1
PHF1	4	0	2	0	1	1	0	0.0166667	0	0.0117647	0.0625	0.133198	0.851582
PHF20L1	4	0	2	0	2	0	0	0.0166667	0	0.0235294	0	0.416871	0.960035
PHKA1	4	1	1	1	1	0	0.010101	0.00833333	0.0128205	0.0117647	0	1	1
PITPNM1	4	2	1	1	0	0	0.020202	0.00833333	0.0128205	0	0	0.717615	0.999613
PKD2L1	4	1	1	1	0	1	0.010101	0.00833333	0.0128205	0	0.0625	0.251524	0.888522
PKDREJ	4	1	1	1	0	1	0.010101	0.00833333	0.0128205	0	0.0625	0.251524	0.888522
PKNOX2	4	1	2	1	0	0	0.010101	0.0166667	0.0128205	0	0	0.865171	1
PKP2	4	0	2	0	1	1	0	0.0166667	0	0.0117647	0.0625	0.133198	0.851582
PLA2G4D	4	1	3	0	0	0	0.010101	0.025	0	0	0	0.470639	0.987195
PLAT	4	1	1	1	1	0	0.010101	0.00833333	0.0128205	0.0117647	0	1	1
PLEKHA2	4	2	0	1	1	0	0.020202	0	0.0128205	0.0117647	0	0.531615	0.999613
PLEKHA4	4	0	0	1	1	2	0	0	0.0128205	0.0117647	0.125	0.00231327	0.360469
PLG	4	1	2	1	0	0	0.010101	0.0166667	0.0128205	0	0	0.865171	1
PLIN4	4	3	0	0	1	0	0.030303	0	0	0.0117647	0	0.222981	0.851582
PLOD2	4	1	2	0	1	0	0.010101	0.0166667	0	0.0117647	0	0.923515	1
PML	4	0	1	2	1	0	0	0.00833333	0.025641	0.0117647	0	0.500384	0.991911
PNPLA6	4	0	1	1	1	1	0	0.00833333	0.0128205	0.0117647	0.0625	0.210035	0.851582
PNPLA8	4	0	1	2	0	1	0	0.00833333	0.025641	0	0.0625	0.0492144	0.694427
PODXL	4	2	1	1	0	0	0.020202	0.00833333	0.0128205	0	0	0.717615	0.999613
POLD1	4	0	2	1	0	1	0	0.0166667	0.0128205	0	0.0625	0.105859	0.851582
POLG2	4	0	1	0	3	0	0	0.00833333	0	0.0352941	0	0.185793	0.851582
POLH	4	1	1	1	1	0	0.010101	0.00833333	0.0128205	0.0117647	0	1	1
POLR1A	4	0	2	2	0	0	0	0.0166667	0.025641	0	0	0.323128	0.960035
POLR3A	4	0	2	1	1	0	0	0.0166667	0.0128205	0.0117647	0	0.763583	1
PON3	4	1	0	2	0	1	0.010101	0	0.025641	0	0.0625	0.0381243	0.593738
POTEF	4	1	1	2	0	0	0.010101	0.00833333	0.025641	0	0	0.63234	0.999613
POU6F2	4	2	1	1	0	0	0.020202	0.00833333	0.0128205	0	0	0.717615	0.999613
PPARGC1B	4	2	2	0	0	0	0.020202	0.0166667	0	0	0	0.597697	0.999613
PPIL4	4	1	2	1	0	0	0.010101	0.0166667	0.0128205	0	0	0.865171	1
PPM1E	4	3	0	1	0	0	0.030303	0	0.0128205	0	0	0.197674	0.851582
PPP1R10	4	0	4	0	0	0	0	0.0333333	0	0	0	0.0972065	0.851582
PRDM7	4	1	1	0	1	1	0.010101	0.00833333	0	0.0117647	0.0625	0.267213	0.924931
PRKAA2	4	1	0	0	0	3	0.010101	0	0	0	0.1875	0.000144241	0.140147
PRKAG1	4	2	0	2	0	0	0.020202	0	0.025641	0	0	0.237127	0.852136
PRKAG2	4	0	3	0	1	0	0	0.025	0	0.0117647	0	0.36758	0.960035
PRKD2	4	1	1	1	1	0	0.010101	0.00833333	0.0128205	0.0117647	0	1	1
PROC	4	1	3	0	0	0	0.010101	0.025	0	0	0	0.470639	0.987195
PRODH2	4	2	0	1	1	0	0.020202	0	0.0128205	0.0117647	0	0.531615	0.999613
PRTG	4	2	2	0	0	0	0.020202	0.0166667	0	0	0	0.597697	0.999613
PSMA6	4	2	0	0	1	1	0.020202	0	0	0.0117647	0.0625	0.067779	0.791924
PSMC5	4	1	2	0	0	1	0.010101	0.0166667	0	0	0.0625	0.174284	0.851582
PSMD2	4	0	2	1	0	1	0	0.0166667	0.0128205	0	0.0625	0.105859	0.851582
PTGER3	4	0	2	1	1	0	0	0.0166667	0.0128205	0.0117647	0	0.763583	1
PTPDC1	4	0	1	2	0	1	0	0.00833333	0.025641	0	0.0625	0.0492144	0.694427
PTPN14	4	2	1	1	0	0	0.020202	0.00833333	0.0128205	0	0	0.717615	0.999613
PTPN4	4	1	1	1	1	0	0.010101	0.00833333	0.0128205	0.0117647	0	1	1
PTPRF	4	0	1	2	1	0	0	0.00833333	0.025641	0.0117647	0	0.500384	0.991911
PTPRR	4	1	2	1	0	0	0.010101	0.0166667	0.0128205	0	0	0.865171	1
PTPRS	4	1	0	1	2	0	0.010101	0	0.0128205	0.0235294	0	0.443641	0.960035
PUM2	4	2	1	0	1	0	0.020202	0.00833333	0	0.0117647	0	0.811632	1
PZP	4	2	0	2	0	0	0.020202	0	0.025641	0	0	0.237127	0.852136
R3HDM1	4	1	0	0	1	2	0.010101	0	0	0.0117647	0.125	0.00502567	0.507621
R3HDM2	4	0	2	2	0	0	0	0.0166667	0.025641	0	0	0.323128	0.960035
RAB11FIP3	4	2	0	1	0	1	0.020202	0	0.0128205	0	0.0625	0.0550933	0.699366
RAB11FIP5	4	2	1	0	0	1	0.020202	0.00833333	0	0	0.0625	0.123769	0.851582
RAD50	4	1	2	1	0	0	0.010101	0.0166667	0.0128205	0	0	0.865171	1
RBM16	4	0	2	0	2	0	0	0.0166667	0	0.0235294	0	0.416871	0.960035
RBM19	4	0	2	1	0	1	0	0.0166667	0.0128205	0	0.0625	0.105859	0.851582
RELA	4	0	1	1	1	1	0	0.00833333	0.0128205	0.0117647	0.0625	0.210035	0.851582
RELN	4	0	4	0	0	0	0	0.0333333	0	0	0	0.0972065	0.851582
RFC1	4	2	2	0	0	0	0.020202	0.0166667	0	0	0	0.597697	0.999613
RFTN1	4	0	0	4	0	0	0	0	0.0512821	0	0	0.0112564	0.593738
RGAG1	4	2	0	1	1	0	0.020202	0	0.0128205	0.0117647	0	0.531615	0.999613
RGL1	4	1	1	1	1	0	0.010101	0.00833333	0.0128205	0.0117647	0	1	1
RGPD3	4	1	0	1	1	1	0.010101	0	0.0128205	0.0117647	0.0625	0.152891	0.851582
RGS9	4	0	2	1	0	1	0	0.0166667	0.0128205	0	0.0625	0.105859	0.851582
RHEB	4	2	1	0	1	0	0.020202	0.00833333	0	0.0117647	0	0.811632	1
RICTOR	4	2	0	1	1	0	0.020202	0	0.0128205	0.0117647	0	0.531615	0.999613
RIMS2	4	3	1	0	0	0	0.030303	0.00833333	0	0	0	0.302307	0.960035
RLF	4	2	2	0	0	0	0.020202	0.0166667	0	0	0	0.597697	0.999613
RNF10	4	3	1	0	0	0	0.030303	0.00833333	0	0	0	0.302307	0.960035
RNF123	4	0	2	1	0	1	0	0.0166667	0.0128205	0	0.0625	0.105859	0.851582
RNF168	4	0	1	0	2	1	0	0.00833333	0	0.0235294	0.0625	0.074435	0.791924
RNF25	4	0	1	1	1	1	0	0.00833333	0.0128205	0.0117647	0.0625	0.210035	0.851582
RNF38	4	0	1	0	1	2	0	0.00833333	0	0.0117647	0.125	0.00848693	0.593738
ROR2	4	0	2	1	0	1	0	0.0166667	0.0128205	0	0.0625	0.105859	0.851582
RPAP1	4	2	1	0	1	0	0.020202	0.00833333	0	0.0117647	0	0.811632	1
RPH3A	4	1	0	0	2	1	0.010101	0	0	0.0235294	0.0625	0.0436156	0.640648
RPRD2	4	1	2	0	1	0	0.010101	0.0166667	0	0.0117647	0	0.923515	1
RRBP1	4	1	0	1	0	2	0.010101	0	0.0128205	0	0.125	0.0040451	0.472749
RUSC1	4	1	3	0	0	0	0.010101	0.025	0	0	0	0.470639	0.987195
SACS	4	2	1	1	0	0	0.020202	0.00833333	0.0128205	0	0	0.717615	0.999613
SALL3	4	1	2	0	0	1	0.010101	0.0166667	0	0	0.0625	0.174284	0.851582
SALL4	4	0	2	0	0	2	0	0.0166667	0	0	0.125	0.00314528	0.412415
SAMHD1	4	2	2	0	0	0	0.020202	0.0166667	0	0	0	0.597697	0.999613
SAP130	4	2	1	0	1	0	0.020202	0.00833333	0	0.0117647	0	0.811632	1
SCAPER	4	0	2	1	1	0	0	0.0166667	0.0128205	0.0117647	0	0.763583	1
SCN1A	4	0	0	2	0	2	0	0	0.025641	0	0.125	0.000559427	0.224794
SCN2A	4	0	3	1	0	0	0	0.025	0.0128205	0	0	0.3444	0.960035
SCUBE2	4	0	2	0	0	2	0	0.0166667	0	0	0.125	0.00314528	0.412415
SEC14L1	4	1	1	2	0	0	0.010101	0.00833333	0.025641	0	0	0.63234	0.999613
SECISBP2	4	0	0	3	0	1	0	0	0.0384615	0	0.0625	0.00729836	0.593738
SEL1L3	4	0	2	0	1	1	0	0.0166667	0	0.0117647	0.0625	0.133198	0.851582
SEMA5A	4	1	1	0	0	2	0.010101	0.00833333	0	0	0.125	0.00987127	0.593738
SEMA6C	4	2	1	0	1	0	0.020202	0.00833333	0	0.0117647	0	0.811632	1
SETD5	4	0	3	0	1	0	0	0.025	0	0.0117647	0	0.36758	0.960035
SETDB1	4	2	0	1	0	1	0.020202	0	0.0128205	0	0.0625	0.0550933	0.699366
SEZ6	4	1	1	1	0	1	0.010101	0.00833333	0.0128205	0	0.0625	0.251524	0.888522
SEZ6L	4	1	0	1	0	2	0.010101	0	0.0128205	0	0.125	0.0040451	0.472749
SF3B1	4	1	2	0	1	0	0.010101	0.0166667	0	0.0117647	0	0.923515	1
SFXN4	4	1	1	2	0	0	0.010101	0.00833333	0.025641	0	0	0.63234	0.999613
SHANK1	4	0	1	0	1	2	0	0.00833333	0	0.0117647	0.125	0.00848693	0.593738
SIK2	4	1	1	2	0	0	0.010101	0.00833333	0.025641	0	0	0.63234	0.999613
SIK3	4	0	0	3	1	0	0	0	0.0384615	0.0117647	0	0.0613726	0.739774
SIPA1L1	4	1	1	1	1	0	0.010101	0.00833333	0.0128205	0.0117647	0	1	1
SIPA1L3	4	1	1	0	1	1	0.010101	0.00833333	0	0.0117647	0.0625	0.267213	0.924931
SIRT4	4	0	0	2	0	2	0	0	0.025641	0	0.125	0.000559427	0.224794
SLC12A5	4	2	1	0	1	0	0.020202	0.00833333	0	0.0117647	0	0.811632	1
SLC15A2	4	2	1	1	0	0	0.020202	0.00833333	0.0128205	0	0	0.717615	0.999613
SLC16A4	4	1	1	2	0	0	0.010101	0.00833333	0.025641	0	0	0.63234	0.999613
SLC25A23	4	2	0	1	1	0	0.020202	0	0.0128205	0.0117647	0	0.531615	0.999613
SLC34A1	4	1	2	1	0	0	0.010101	0.0166667	0.0128205	0	0	0.865171	1
SLC36A1	4	2	0	0	1	1	0.020202	0	0	0.0117647	0.0625	0.067779	0.791924
SLC3A2	4	0	1	1	1	1	0	0.00833333	0.0128205	0.0117647	0.0625	0.210035	0.851582
SLC43A1	4	0	2	0	1	1	0	0.0166667	0	0.0117647	0.0625	0.133198	0.851582
SLC4A1	4	1	3	0	0	0	0.010101	0.025	0	0	0	0.470639	0.987195
SLC4A10	4	1	1	1	1	0	0.010101	0.00833333	0.0128205	0.0117647	0	1	1
SLC4A3	4	0	2	2	0	0	0	0.0166667	0.025641	0	0	0.323128	0.960035
SLC4A7	4	0	2	1	0	1	0	0.0166667	0.0128205	0	0.0625	0.105859	0.851582
SLC5A2	4	0	1	1	2	0	0	0.00833333	0.0128205	0.0235294	0	0.564063	0.999613
SLC6A1	4	1	1	0	1	1	0.010101	0.00833333	0	0.0117647	0.0625	0.267213	0.924931
SLC6A12	4	0	3	1	0	0	0	0.025	0.0128205	0	0	0.3444	0.960035
SLC8A3	4	1	2	0	0	1	0.010101	0.0166667	0	0	0.0625	0.174284	0.851582
SLC9A2	4	0	1	1	1	1	0	0.00833333	0.0128205	0.0117647	0.0625	0.210035	0.851582
SLC9A5	4	1	1	1	0	1	0.010101	0.00833333	0.0128205	0	0.0625	0.251524	0.888522
SLC9A8	4	2	0	1	0	1	0.020202	0	0.0128205	0	0.0625	0.0550933	0.699366
SLCO1C1	4	1	1	0	1	1	0.010101	0.00833333	0	0.0117647	0.0625	0.267213	0.924931
SLITRK1	4	0	1	2	0	1	0	0.00833333	0.025641	0	0.0625	0.0492144	0.694427
SMCR8	4	0	2	1	1	0	0	0.0166667	0.0128205	0.0117647	0	0.763583	1
SMYD2	4	2	1	1	0	0	0.020202	0.00833333	0.0128205	0	0	0.717615	0.999613
SNED1	4	2	1	1	0	0	0.020202	0.00833333	0.0128205	0	0	0.717615	0.999613
SOAT1	4	0	1	0	1	2	0	0.00833333	0	0.0117647	0.125	0.00848693	0.593738
SORL1	4	1	2	0	1	0	0.010101	0.0166667	0	0.0117647	0	0.923515	1
SOX6	4	2	1	1	0	0	0.020202	0.00833333	0.0128205	0	0	0.717615	0.999613
SPAG17	4	1	3	0	0	0	0.010101	0.025	0	0	0	0.470639	0.987195
SPEF2	4	0	3	1	0	0	0	0.025	0.0128205	0	0	0.3444	0.960035
SPRYD5	4	1	0	2	1	0	0.010101	0	0.025641	0.0117647	0	0.392119	0.960035
SPTBN2	4	1	2	0	1	0	0.010101	0.0166667	0	0.0117647	0	0.923515	1
SRGAP1	4	2	1	1	0	0	0.020202	0.00833333	0.0128205	0	0	0.717615	0.999613
SRRT	4	0	2	2	0	0	0	0.0166667	0.025641	0	0	0.323128	0.960035
SSU72	4	0	0	1	0	3	0	0	0.0128205	0	0.1875	4.41832e-05	0.0754974
STAG1	4	2	1	0	1	0	0.020202	0.00833333	0	0.0117647	0	0.811632	1
STAT1	4	1	2	1	0	0	0.010101	0.0166667	0.0128205	0	0	0.865171	1
STAT6	4	0	2	0	1	1	0	0.0166667	0	0.0117647	0.0625	0.133198	0.851582
STK31	4	0	3	1	0	0	0	0.025	0.0128205	0	0	0.3444	0.960035
STXBP3	4	2	0	0	2	0	0.020202	0	0	0.0235294	0	0.28403	0.960035
SUCLG1	4	0	2	0	2	0	0	0.0166667	0	0.0235294	0	0.416871	0.960035
SUOX	4	2	1	0	0	1	0.020202	0.00833333	0	0	0.0625	0.123769	0.851582
SUZ12	4	2	2	0	0	0	0.020202	0.0166667	0	0	0	0.597697	0.999613
SVIL	4	0	2	0	2	0	0	0.0166667	0	0.0235294	0	0.416871	0.960035
TADA1	4	1	1	1	0	1	0.010101	0.00833333	0.0128205	0	0.0625	0.251524	0.888522
TAF15	4	1	1	2	0	0	0.010101	0.00833333	0.025641	0	0	0.63234	0.999613
TAF1C	4	0	2	1	1	0	0	0.0166667	0.0128205	0.0117647	0	0.763583	1
TAF1L	4	1	1	1	1	0	0.010101	0.00833333	0.0128205	0.0117647	0	1	1
TAF7L	4	0	2	0	1	1	0	0.0166667	0	0.0117647	0.0625	0.133198	0.851582
TECTA	4	0	1	1	1	1	0	0.00833333	0.0128205	0.0117647	0.0625	0.210035	0.851582
TENC1	4	2	0	2	0	0	0.020202	0	0.025641	0	0	0.237127	0.852136
TESK1	4	0	3	0	0	1	0	0.025	0	0	0.0625	0.0335053	0.593738
TFDP2	4	1	2	1	0	0	0.010101	0.0166667	0.0128205	0	0	0.865171	1
TGM1	4	0	2	0	1	1	0	0.0166667	0	0.0117647	0.0625	0.133198	0.851582
TGM6	4	0	1	2	0	1	0	0.00833333	0.025641	0	0.0625	0.0492144	0.694427
THAP9	4	2	1	0	1	0	0.020202	0.00833333	0	0.0117647	0	0.811632	1
THBS3	4	0	1	2	1	0	0	0.00833333	0.025641	0.0117647	0	0.500384	0.991911
THEG	4	1	2	0	1	0	0.010101	0.0166667	0	0.0117647	0	0.923515	1
THSD7A	4	1	2	0	1	0	0.010101	0.0166667	0	0.0117647	0	0.923515	1
TIAM1	4	0	1	2	1	0	0	0.00833333	0.025641	0.0117647	0	0.500384	0.991911
TLE1	4	0	3	0	0	1	0	0.025	0	0	0.0625	0.0335053	0.593738
TLR7	4	1	1	1	0	1	0.010101	0.00833333	0.0128205	0	0.0625	0.251524	0.888522
TM7SF4	4	1	0	1	2	0	0.010101	0	0.0128205	0.0235294	0	0.443641	0.960035
TMC5	4	1	2	1	0	0	0.010101	0.0166667	0.0128205	0	0	0.865171	1
TMCO3	4	1	1	0	2	0	0.010101	0.00833333	0	0.0235294	0	0.673524	0.999613
TMEM184C	4	3	1	0	0	0	0.030303	0.00833333	0	0	0	0.302307	0.960035
TNFSF10	4	0	1	1	1	1	0	0.00833333	0.0128205	0.0117647	0.0625	0.210035	0.851582
TNKS	4	2	1	0	0	1	0.020202	0.00833333	0	0	0.0625	0.123769	0.851582
TNPO2	4	0	2	0	1	1	0	0.0166667	0	0.0117647	0.0625	0.133198	0.851582
TNRC6A	4	2	1	0	1	0	0.020202	0.00833333	0	0.0117647	0	0.811632	1
TNXB	4	1	2	1	0	0	0.010101	0.0166667	0.0128205	0	0	0.865171	1
TOP3A	4	1	0	3	0	0	0.010101	0	0.0384615	0	0	0.0817486	0.813853
TOPBP1	4	2	0	1	1	0	0.020202	0	0.0128205	0.0117647	0	0.531615	0.999613
TPO	4	1	1	1	1	0	0.010101	0.00833333	0.0128205	0.0117647	0	1	1
TPTE2	4	1	0	2	1	0	0.010101	0	0.025641	0.0117647	0	0.392119	0.960035
TRANK1	4	0	1	1	1	1	0	0.00833333	0.0128205	0.0117647	0.0625	0.210035	0.851582
TRAPPC10	4	0	2	2	0	0	0	0.0166667	0.025641	0	0	0.323128	0.960035
TRPC4AP	4	1	2	0	0	1	0.010101	0.0166667	0	0	0.0625	0.174284	0.851582
TRPC7	4	1	3	0	0	0	0.010101	0.025	0	0	0	0.470639	0.987195
TRPM1	4	0	2	0	2	0	0	0.0166667	0	0.0235294	0	0.416871	0.960035
TRPM3	4	1	1	1	0	1	0.010101	0.00833333	0.0128205	0	0.0625	0.251524	0.888522
TSGA10IP	4	2	1	1	0	0	0.020202	0.00833333	0.0128205	0	0	0.717615	0.999613
TSR1	4	0	0	2	1	1	0	0	0.025641	0.0117647	0.0625	0.0248154	0.593738
TTBK2	4	1	2	1	0	0	0.010101	0.0166667	0.0128205	0	0	0.865171	1
TTC37	4	1	2	0	1	0	0.010101	0.0166667	0	0.0117647	0	0.923515	1
TTLL5	4	0	2	1	1	0	0	0.0166667	0.0128205	0.0117647	0	0.763583	1
TUBGCP6	4	1	2	1	0	0	0.010101	0.0166667	0.0128205	0	0	0.865171	1
UACA	4	1	2	0	1	0	0.010101	0.0166667	0	0.0117647	0	0.923515	1
UBE3C	4	2	0	2	0	0	0.020202	0	0.025641	0	0	0.237127	0.852136
UGGT1	4	1	2	1	0	0	0.010101	0.0166667	0.0128205	0	0	0.865171	1
UHRF1BP1	4	1	1	0	2	0	0.010101	0.00833333	0	0.0235294	0	0.673524	0.999613
UHRF2	4	1	1	1	1	0	0.010101	0.00833333	0.0128205	0.0117647	0	1	1
UIMC1	4	1	2	0	1	0	0.010101	0.0166667	0	0.0117647	0	0.923515	1
UNC45B	4	0	2	1	1	0	0	0.0166667	0.0128205	0.0117647	0	0.763583	1
UPF2	4	3	1	0	0	0	0.030303	0.00833333	0	0	0	0.302307	0.960035
URB2	4	0	1	1	2	0	0	0.00833333	0.0128205	0.0235294	0	0.564063	0.999613
USP18	4	0	3	0	1	0	0	0.025	0	0.0117647	0	0.36758	0.960035
USP24	4	0	0	2	2	0	0	0	0.025641	0.0235294	0	0.163302	0.851582
VAV2	4	2	1	1	0	0	0.020202	0.00833333	0.0128205	0	0	0.717615	0.999613
VCP	4	0	1	1	2	0	0	0.00833333	0.0128205	0.0235294	0	0.564063	0.999613
VEZT	4	2	1	0	1	0	0.020202	0.00833333	0	0.0117647	0	0.811632	1
VPS8	4	0	2	1	0	1	0	0.0166667	0.0128205	0	0.0625	0.105859	0.851582
VSIG2	4	0	1	1	1	1	0	0.00833333	0.0128205	0.0117647	0.0625	0.210035	0.851582
WAC	4	0	0	1	3	0	0	0	0.0128205	0.0352941	0	0.0892297	0.851582
WBP11	4	0	0	3	1	0	0	0	0.0384615	0.0117647	0	0.0613726	0.739774
WBSCR17	4	0	2	1	1	0	0	0.0166667	0.0128205	0.0117647	0	0.763583	1
WDR25	4	3	0	1	0	0	0.030303	0	0.0128205	0	0	0.197674	0.851582
WDR47	4	0	0	1	3	0	0	0	0.0128205	0.0352941	0	0.0892297	0.851582
WDR62	4	2	1	0	1	0	0.020202	0.00833333	0	0.0117647	0	0.811632	1
WDR81	4	2	2	0	0	0	0.020202	0.0166667	0	0	0	0.597697	0.999613
WNK4	4	0	3	1	0	0	0	0.025	0.0128205	0	0	0.3444	0.960035
XDH	4	0	1	2	1	0	0	0.00833333	0.025641	0.0117647	0	0.500384	0.991911
XIRP1	4	1	0	1	1	1	0.010101	0	0.0128205	0.0117647	0.0625	0.152891	0.851582
XPC	4	0	0	2	1	1	0	0	0.025641	0.0117647	0.0625	0.0248154	0.593738
XPNPEP2	4	1	0	1	2	0	0.010101	0	0.0128205	0.0235294	0	0.443641	0.960035
XPO7	4	1	1	2	0	0	0.010101	0.00833333	0.025641	0	0	0.63234	0.999613
XPOT	4	1	1	1	1	0	0.010101	0.00833333	0.0128205	0.0117647	0	1	1
XRN1	4	3	1	0	0	0	0.030303	0.00833333	0	0	0	0.302307	0.960035
ZAN	4	1	1	2	0	0	0.010101	0.00833333	0.025641	0	0	0.63234	0.999613
ZBBX	4	0	3	0	1	0	0	0.025	0	0.0117647	0	0.36758	0.960035
ZBTB7C	4	0	1	1	0	2	0	0.00833333	0.0128205	0	0.125	0.00611637	0.562078
ZC3H6	4	1	2	1	0	0	0.010101	0.0166667	0.0128205	0	0	0.865171	1
ZDHHC1	4	2	0	1	1	0	0.020202	0	0.0128205	0.0117647	0	0.531615	0.999613
ZEB2	4	1	1	0	2	0	0.010101	0.00833333	0	0.0235294	0	0.673524	0.999613
ZFYVE27	4	1	1	0	1	1	0.010101	0.00833333	0	0.0117647	0.0625	0.267213	0.924931
ZNF184	4	1	1	2	0	0	0.010101	0.00833333	0.025641	0	0	0.63234	0.999613
ZNF320	4	0	1	0	2	1	0	0.00833333	0	0.0235294	0.0625	0.074435	0.791924
ZNF329	4	0	2	1	1	0	0	0.0166667	0.0128205	0.0117647	0	0.763583	1
ZNF33A	4	1	2	0	1	0	0.010101	0.0166667	0	0.0117647	0	0.923515	1
ZNF347	4	0	3	1	0	0	0	0.025	0.0128205	0	0	0.3444	0.960035
ZNF398	4	0	1	2	1	0	0	0.00833333	0.025641	0.0117647	0	0.500384	0.991911
ZNF423	4	1	2	0	1	0	0.010101	0.0166667	0	0.0117647	0	0.923515	1
ZNF451	4	0	1	1	1	1	0	0.00833333	0.0128205	0.0117647	0.0625	0.210035	0.851582
ZNF479	4	1	1	1	0	1	0.010101	0.00833333	0.0128205	0	0.0625	0.251524	0.888522
ZNF518B	4	1	2	0	0	1	0.010101	0.0166667	0	0	0.0625	0.174284	0.851582
ZNF544	4	0	4	0	0	0	0	0.0333333	0	0	0	0.0972065	0.851582
ZNF608	4	0	1	2	1	0	0	0.00833333	0.025641	0.0117647	0	0.500384	0.991911
ZNF646	4	2	2	0	0	0	0.020202	0.0166667	0	0	0	0.597697	0.999613
ZNF732	4	0	1	3	0	0	0	0.00833333	0.0384615	0	0	0.114724	0.851582
ZNF831	4	3	1	0	0	0	0.030303	0.00833333	0	0	0	0.302307	0.960035
ZNF91	4	1	1	0	2	0	0.010101	0.00833333	0	0.0235294	0	0.673524	0.999613
ZP4	4	1	0	1	2	0	0.010101	0	0.0128205	0.0235294	0	0.443641	0.960035
ZSWIM6	4	0	3	1	0	0	0	0.025	0.0128205	0	0	0.3444	0.960035
ABCA10	3	1	2	0	0	0	0.010101	0.0166667	0	0	0	0.738019	1
ABCA2	3	0	2	1	0	0	0	0.0166667	0.0128205	0	0	0.493279	0.987195
ABCB1	3	2	0	1	0	0	0.020202	0	0.0128205	0	0	0.359255	0.960035
ABCB11	3	1	1	0	1	0	0.010101	0.00833333	0	0.0117647	0	1	1
ABCB5	3	2	1	0	0	0	0.020202	0.00833333	0	0	0	0.549099	0.999613
ABCC9	3	1	0	1	1	0	0.010101	0	0.0128205	0.0117647	0	0.670237	0.999613
ABCD4	3	0	1	2	0	0	0	0.00833333	0.025641	0	0	0.322971	0.960035
ABCG8	3	0	1	1	0	1	0	0.00833333	0.0128205	0	0.0625	0.0989895	0.851582
ABLIM3	3	0	1	2	0	0	0	0.00833333	0.025641	0	0	0.322971	0.960035
ACADS	3	2	0	1	0	0	0.020202	0	0.0128205	0	0	0.359255	0.960035
ACAP1	3	1	1	0	0	1	0.010101	0.00833333	0	0	0.0625	0.147907	0.851582
ACE	3	0	2	0	1	0	0	0.0166667	0	0.0117647	0	0.607296	0.999613
ACIN1	3	0	1	0	1	1	0	0.00833333	0	0.0117647	0.0625	0.12968	0.851582
ACLY	3	0	1	1	1	0	0	0.00833333	0.0128205	0.0117647	0	0.814311	1
ACSBG2	3	1	1	1	0	0	0.010101	0.00833333	0.0128205	0	0	0.903168	1
ACSM2A	3	1	0	1	0	1	0.010101	0	0.0128205	0	0.0625	0.0717178	0.791924
ACSM3	3	1	1	0	1	0	0.010101	0.00833333	0	0.0117647	0	1	1
ACSM5	3	0	1	2	0	0	0	0.00833333	0.025641	0	0	0.322971	0.960035
ACTN2	3	0	0	0	3	0	0	0	0	0.0352941	0	0.0387433	0.593738
ACTR5	3	0	1	1	1	0	0	0.00833333	0.0128205	0.0117647	0	0.814311	1
ACTR8	3	0	0	0	2	1	0	0	0	0.0235294	0.0625	0.0145342	0.593738
ACTRT1	3	0	1	1	1	0	0	0.00833333	0.0128205	0.0117647	0	0.814311	1
ADAD2	3	0	2	0	1	0	0	0.0166667	0	0.0117647	0	0.607296	0.999613
ADAM10	3	0	2	1	0	0	0	0.0166667	0.0128205	0	0	0.493279	0.987195
ADAM15	3	0	1	1	1	0	0	0.00833333	0.0128205	0.0117647	0	0.814311	1
ADAM21	3	1	0	0	2	0	0.010101	0	0	0.0235294	0	0.288416	0.960035
ADAM30	3	1	0	1	0	1	0.010101	0	0.0128205	0	0.0625	0.0717178	0.791924
ADAMTS10	3	0	1	0	1	1	0	0.00833333	0	0.0117647	0.0625	0.12968	0.851582
ADAMTS7	3	2	1	0	0	0	0.020202	0.00833333	0	0	0	0.549099	0.999613
ADAMTSL5	3	0	1	2	0	0	0	0.00833333	0.025641	0	0	0.322971	0.960035
ADCY9	3	0	1	0	1	1	0	0.00833333	0	0.0117647	0.0625	0.12968	0.851582
ADD1	3	1	1	1	0	0	0.010101	0.00833333	0.0128205	0	0	0.903168	1
ADRA1A	3	0	1	1	1	0	0	0.00833333	0.0128205	0.0117647	0	0.814311	1
AEBP1	3	1	2	0	0	0	0.010101	0.0166667	0	0	0	0.738019	1
AGAP7	3	1	0	1	1	0	0.010101	0	0.0128205	0.0117647	0	0.670237	0.999613
AGFG1	3	1	1	0	1	0	0.010101	0.00833333	0	0.0117647	0	1	1
AGK	3	1	0	0	1	1	0.010101	0	0	0.0117647	0.0625	0.0846287	0.82796
AGXT2L1	3	1	1	1	0	0	0.010101	0.00833333	0.0128205	0	0	0.903168	1
AHCYL1	3	1	1	0	1	0	0.010101	0.00833333	0	0.0117647	0	1	1
AHDC1	3	0	1	1	0	1	0	0.00833333	0.0128205	0	0.0625	0.0989895	0.851582
AKAP4	3	0	2	0	1	0	0	0.0166667	0	0.0117647	0	0.607296	0.999613
AKAP8L	3	1	1	1	0	0	0.010101	0.00833333	0.0128205	0	0	0.903168	1
AKR1B1	3	1	2	0	0	0	0.010101	0.0166667	0	0	0	0.738019	1
AKR1B15	3	0	1	0	2	0	0	0.00833333	0	0.0235294	0	0.439875	0.960035
AKT2	3	0	1	1	1	0	0	0.00833333	0.0128205	0.0117647	0	0.814311	1
ALAS2	3	1	2	0	0	0	0.010101	0.0166667	0	0	0	0.738019	1
ALCAM	3	0	1	2	0	0	0	0.00833333	0.025641	0	0	0.322971	0.960035
ALDH1L1	3	1	0	1	0	1	0.010101	0	0.0128205	0	0.0625	0.0717178	0.791924
ALDH2	3	1	1	1	0	0	0.010101	0.00833333	0.0128205	0	0	0.903168	1
ALDOB	3	3	0	0	0	0	0.030303	0	0	0	0	0.11403	0.851582
ALG10	3	0	0	1	2	0	0	0	0.0128205	0.0235294	0	0.199086	0.851582
ALG11	3	0	1	1	1	0	0	0.00833333	0.0128205	0.0117647	0	0.814311	1
ALKBH8	3	2	0	1	0	0	0.020202	0	0.0128205	0	0	0.359255	0.960035
ALOXE3	3	2	0	1	0	0	0.020202	0	0.0128205	0	0	0.359255	0.960035
ALPPL2	3	0	1	2	0	0	0	0.00833333	0.025641	0	0	0.322971	0.960035
ALS2CR11	3	1	2	0	0	0	0.010101	0.0166667	0	0	0	0.738019	1
AMBP	3	1	0	0	1	1	0.010101	0	0	0.0117647	0.0625	0.0846287	0.82796
AMBRA1	3	2	0	0	1	0	0.020202	0	0	0.0117647	0	0.398794	0.960035
AMPH	3	0	1	2	0	0	0	0.00833333	0.025641	0	0	0.322971	0.960035
ANAPC1	3	2	1	0	0	0	0.020202	0.00833333	0	0	0	0.549099	0.999613
ANK1	3	0	0	2	0	1	0	0	0.025641	0	0.0625	0.00905681	0.593738
ANKHD1-EIF4EBP3	3	1	0	1	1	0	0.010101	0	0.0128205	0.0117647	0	0.670237	0.999613
ANKRD22	3	1	0	1	1	0	0.010101	0	0.0128205	0.0117647	0	0.670237	0.999613
ANKRD23	3	0	1	1	0	1	0	0.00833333	0.0128205	0	0.0625	0.0989895	0.851582
ANKRD27	3	1	0	1	1	0	0.010101	0	0.0128205	0.0117647	0	0.670237	0.999613
ANKRD28	3	0	0	0	1	2	0	0	0	0.0117647	0.125	0.00192935	0.329275
ANKRD7	3	3	0	0	0	0	0.030303	0	0	0	0	0.11403	0.851582
ANLN	3	0	2	0	1	0	0	0.0166667	0	0.0117647	0	0.607296	0.999613
ANO3	3	1	2	0	0	0	0.010101	0.0166667	0	0	0	0.738019	1
AP3D1	3	1	0	0	2	0	0.010101	0	0	0.0235294	0	0.288416	0.960035
AP4E1	3	0	1	0	2	0	0	0.00833333	0	0.0235294	0	0.439875	0.960035
APH1B	3	1	0	1	1	0	0.010101	0	0.0128205	0.0117647	0	0.670237	0.999613
APLP1	3	0	1	0	2	0	0	0.00833333	0	0.0235294	0	0.439875	0.960035
APPL1	3	0	0	1	2	0	0	0	0.0128205	0.0235294	0	0.199086	0.851582
APPL2	3	1	1	0	1	0	0.010101	0.00833333	0	0.0117647	0	1	1
AQP7	3	0	1	1	1	0	0	0.00833333	0.0128205	0.0117647	0	0.814311	1
ARFGEF1	3	0	2	1	0	0	0	0.0166667	0.0128205	0	0	0.493279	0.987195
ARHGAP19	3	0	2	0	1	0	0	0.0166667	0	0.0117647	0	0.607296	0.999613
ARHGAP25	3	1	0	1	0	1	0.010101	0	0.0128205	0	0.0625	0.0717178	0.791924
ARHGAP28	3	1	0	2	0	0	0.010101	0	0.025641	0	0	0.254525	0.888522
ARHGAP30	3	0	3	0	0	0	0	0.025	0	0	0	0.226016	0.851582
ARHGAP32	3	1	1	1	0	0	0.010101	0.00833333	0.0128205	0	0	0.903168	1
ARHGAP5	3	0	3	0	0	0	0	0.025	0	0	0	0.226016	0.851582
ARHGEF10	3	0	1	2	0	0	0	0.00833333	0.025641	0	0	0.322971	0.960035
ARID4A	3	1	1	1	0	0	0.010101	0.00833333	0.0128205	0	0	0.903168	1
ARMC8	3	0	2	0	1	0	0	0.0166667	0	0.0117647	0	0.607296	0.999613
ARPP21	3	0	1	0	1	1	0	0.00833333	0	0.0117647	0.0625	0.12968	0.851582
ASB10	3	0	2	1	0	0	0	0.0166667	0.0128205	0	0	0.493279	0.987195
ASB8	3	0	2	1	0	0	0	0.0166667	0.0128205	0	0	0.493279	0.987195
ASPH	3	0	0	0	2	1	0	0	0	0.0235294	0.0625	0.0145342	0.593738
ASPM	3	0	2	1	0	0	0	0.0166667	0.0128205	0	0	0.493279	0.987195
ASRGL1	3	0	0	1	1	1	0	0	0.0128205	0.0117647	0.0625	0.0489155	0.694427
ASTN2	3	2	0	0	1	0	0.020202	0	0	0.0117647	0	0.398794	0.960035
ATAD3C	3	1	2	0	0	0	0.010101	0.0166667	0	0	0	0.738019	1
ATF6B	3	2	0	0	1	0	0.020202	0	0	0.0117647	0	0.398794	0.960035
ATP2A3	3	0	1	0	1	1	0	0.00833333	0	0.0117647	0.0625	0.12968	0.851582
ATP7A	3	1	0	1	0	1	0.010101	0	0.0128205	0	0.0625	0.0717178	0.791924
ATP7B	3	0	2	0	1	0	0	0.0166667	0	0.0117647	0	0.607296	0.999613
ATP8B2	3	0	1	1	1	0	0	0.00833333	0.0128205	0.0117647	0	0.814311	1
ATRN	3	0	1	1	1	0	0	0.00833333	0.0128205	0.0117647	0	0.814311	1
ATXN1	3	0	1	2	0	0	0	0.00833333	0.025641	0	0	0.322971	0.960035
AXIN1	3	0	2	0	0	1	0	0.0166667	0	0	0.0625	0.0598702	0.727372
B3GNT8	3	0	2	0	1	0	0	0.0166667	0	0.0117647	0	0.607296	0.999613
B4GALNT4	3	0	2	1	0	0	0	0.0166667	0.0128205	0	0	0.493279	0.987195
BACH1	3	0	2	0	1	0	0	0.0166667	0	0.0117647	0	0.607296	0.999613
BCAM	3	1	0	2	0	0	0.010101	0	0.025641	0	0	0.254525	0.888522
BCAR1	3	0	2	0	1	0	0	0.0166667	0	0.0117647	0	0.607296	0.999613
BCL9L	3	0	0	3	0	0	0	0	0.0384615	0	0	0.0218292	0.593738
BCOR	3	0	1	0	2	0	0	0.00833333	0	0.0235294	0	0.439875	0.960035
BICD1	3	2	1	0	0	0	0.020202	0.00833333	0	0	0	0.549099	0.999613
BICD2	3	1	0	1	1	0	0.010101	0	0.0128205	0.0117647	0	0.670237	0.999613
BMP1	3	1	1	1	0	0	0.010101	0.00833333	0.0128205	0	0	0.903168	1
BMP7	3	0	2	0	0	1	0	0.0166667	0	0	0.0625	0.0598702	0.727372
BMP8A	3	0	2	0	0	1	0	0.0166667	0	0	0.0625	0.0598702	0.727372
BMS1	3	2	1	0	0	0	0.020202	0.00833333	0	0	0	0.549099	0.999613
BMX	3	0	2	0	0	1	0	0.0166667	0	0	0.0625	0.0598702	0.727372
BNC2	3	1	0	0	0	2	0.010101	0	0	0	0.125	0.00306854	0.412415
BOC	3	0	1	0	2	0	0	0.00833333	0	0.0235294	0	0.439875	0.960035
BRAP	3	0	0	1	0	2	0	0	0.0128205	0	0.125	0.000951249	0.243902
BRD7	3	0	0	0	3	0	0	0	0	0.0352941	0	0.0387433	0.593738
BRIP1	3	1	1	1	0	0	0.010101	0.00833333	0.0128205	0	0	0.903168	1
BRWD3	3	2	0	0	1	0	0.020202	0	0	0.0117647	0	0.398794	0.960035
BSDC1	3	1	0	2	0	0	0.010101	0	0.025641	0	0	0.254525	0.888522
BTNL9	3	2	0	1	0	0	0.020202	0	0.0128205	0	0	0.359255	0.960035
BZRAP1	3	1	1	0	1	0	0.010101	0.00833333	0	0.0117647	0	1	1
C10orf118	3	1	0	0	2	0	0.010101	0	0	0.0235294	0	0.288416	0.960035
C10orf129	3	0	2	1	0	0	0	0.0166667	0.0128205	0	0	0.493279	0.987195
C10orf137	3	0	3	0	0	0	0	0.025	0	0	0	0.226016	0.851582
C10orf18	3	1	2	0	0	0	0.010101	0.0166667	0	0	0	0.738019	1
C10orf2	3	1	0	2	0	0	0.010101	0	0.025641	0	0	0.254525	0.888522
C11orf24	3	0	2	0	1	0	0	0.0166667	0	0.0117647	0	0.607296	0.999613
C11orf30	3	0	0	0	2	1	0	0	0	0.0235294	0.0625	0.0145342	0.593738
C12orf11	3	0	1	2	0	0	0	0.00833333	0.025641	0	0	0.322971	0.960035
C12orf41	3	1	0	1	1	0	0.010101	0	0.0128205	0.0117647	0	0.670237	0.999613
C12orf42	3	0	1	1	0	1	0	0.00833333	0.0128205	0	0.0625	0.0989895	0.851582
C12orf51	3	1	1	0	1	0	0.010101	0.00833333	0	0.0117647	0	1	1
C13orf18	3	2	0	0	1	0	0.020202	0	0	0.0117647	0	0.398794	0.960035
C14orf106	3	1	0	2	0	0	0.010101	0	0.025641	0	0	0.254525	0.888522
C14orf37	3	0	1	1	1	0	0	0.00833333	0.0128205	0.0117647	0	0.814311	1
C14orf39	3	1	0	1	1	0	0.010101	0	0.0128205	0.0117647	0	0.670237	0.999613
C16orf55	3	1	0	2	0	0	0.010101	0	0.025641	0	0	0.254525	0.888522
C17orf47	3	0	0	2	1	0	0	0	0.025641	0.0117647	0	0.172384	0.851582
C17orf68	3	1	0	1	1	0	0.010101	0	0.0128205	0.0117647	0	0.670237	0.999613
C17orf71	3	1	0	1	1	0	0.010101	0	0.0128205	0.0117647	0	0.670237	0.999613
C18orf21	3	0	0	1	1	1	0	0	0.0128205	0.0117647	0.0625	0.0489155	0.694427
C1orf103	3	0	0	2	1	0	0	0	0.025641	0.0117647	0	0.172384	0.851582
C1orf112	3	1	1	1	0	0	0.010101	0.00833333	0.0128205	0	0	0.903168	1
C1orf114	3	0	2	0	1	0	0	0.0166667	0	0.0117647	0	0.607296	0.999613
C1orf129	3	0	1	1	1	0	0	0.00833333	0.0128205	0.0117647	0	0.814311	1
C1orf168	3	1	0	1	1	0	0.010101	0	0.0128205	0.0117647	0	0.670237	0.999613
C1orf25	3	2	0	1	0	0	0.020202	0	0.0128205	0	0	0.359255	0.960035
C1orf52	3	1	0	0	2	0	0.010101	0	0	0.0235294	0	0.288416	0.960035
C1orf94	3	0	2	1	0	0	0	0.0166667	0.0128205	0	0	0.493279	0.987195
C22orf9	3	1	1	0	1	0	0.010101	0.00833333	0	0.0117647	0	1	1
C2orf29	3	1	1	1	0	0	0.010101	0.00833333	0.0128205	0	0	0.903168	1
C2orf71	3	1	2	0	0	0	0.010101	0.0166667	0	0	0	0.738019	1
C2orf77	3	1	0	1	1	0	0.010101	0	0.0128205	0.0117647	0	0.670237	0.999613
C2orf78	3	0	0	2	1	0	0	0	0.025641	0.0117647	0	0.172384	0.851582
C3orf67	3	1	2	0	0	0	0.010101	0.0166667	0	0	0	0.738019	1
C4BPA	3	0	3	0	0	0	0	0.025	0	0	0	0.226016	0.851582
C4orf21	3	0	1	1	1	0	0	0.00833333	0.0128205	0.0117647	0	0.814311	1
C4orf29	3	1	1	0	1	0	0.010101	0.00833333	0	0.0117647	0	1	1
C7orf10	3	1	0	1	1	0	0.010101	0	0.0128205	0.0117647	0	0.670237	0.999613
CA14	3	0	0	1	1	1	0	0	0.0128205	0.0117647	0.0625	0.0489155	0.694427
CABIN1	3	1	1	1	0	0	0.010101	0.00833333	0.0128205	0	0	0.903168	1
CACHD1	3	0	1	0	1	1	0	0.00833333	0	0.0117647	0.0625	0.12968	0.851582
CACNA1E	3	0	2	0	1	0	0	0.0166667	0	0.0117647	0	0.607296	0.999613
CACNA2D1	3	0	0	1	2	0	0	0	0.0128205	0.0235294	0	0.199086	0.851582
CAMK1G	3	1	0	2	0	0	0.010101	0	0.025641	0	0	0.254525	0.888522
CAMSAP1	3	2	0	1	0	0	0.020202	0	0.0128205	0	0	0.359255	0.960035
CAMTA1	3	0	1	0	1	1	0	0.00833333	0	0.0117647	0.0625	0.12968	0.851582
CAND1	3	1	0	2	0	0	0.010101	0	0.025641	0	0	0.254525	0.888522
CARD6	3	0	1	1	0	1	0	0.00833333	0.0128205	0	0.0625	0.0989895	0.851582
CARS2	3	1	0	1	0	1	0.010101	0	0.0128205	0	0.0625	0.0717178	0.791924
CASP10	3	0	1	2	0	0	0	0.00833333	0.025641	0	0	0.322971	0.960035
CASP8AP2	3	0	2	1	0	0	0	0.0166667	0.0128205	0	0	0.493279	0.987195
CATSPER4	3	2	1	0	0	0	0.020202	0.00833333	0	0	0	0.549099	0.999613
CBLL1	3	0	0	0	2	1	0	0	0	0.0235294	0.0625	0.0145342	0.593738
CCAR1	3	1	0	0	2	0	0.010101	0	0	0.0235294	0	0.288416	0.960035
CCBE1	3	1	1	0	1	0	0.010101	0.00833333	0	0.0117647	0	1	1
CCBL2	3	0	0	1	2	0	0	0	0.0128205	0.0235294	0	0.199086	0.851582
CCDC112	3	0	2	0	1	0	0	0.0166667	0	0.0117647	0	0.607296	0.999613
CCDC120	3	1	0	1	1	0	0.010101	0	0.0128205	0.0117647	0	0.670237	0.999613
CCDC132	3	1	1	1	0	0	0.010101	0.00833333	0.0128205	0	0	0.903168	1
CCDC144A	3	0	0	2	1	0	0	0	0.025641	0.0117647	0	0.172384	0.851582
CCDC146	3	1	1	0	0	1	0.010101	0.00833333	0	0	0.0625	0.147907	0.851582
CCDC150	3	0	3	0	0	0	0	0.025	0	0	0	0.226016	0.851582
CCDC27	3	0	3	0	0	0	0	0.025	0	0	0	0.226016	0.851582
CCDC40	3	1	0	1	1	0	0.010101	0	0.0128205	0.0117647	0	0.670237	0.999613
CCHCR1	3	0	1	1	1	0	0	0.00833333	0.0128205	0.0117647	0	0.814311	1
CCIN	3	0	1	2	0	0	0	0.00833333	0.025641	0	0	0.322971	0.960035
CCNB2	3	1	1	0	1	0	0.010101	0.00833333	0	0.0117647	0	1	1
CCNJL	3	0	1	2	0	0	0	0.00833333	0.025641	0	0	0.322971	0.960035
CCT8L2	3	1	1	0	1	0	0.010101	0.00833333	0	0.0117647	0	1	1
CD101	3	2	1	0	0	0	0.020202	0.00833333	0	0	0	0.549099	0.999613
CD109	3	0	2	0	0	1	0	0.0166667	0	0	0.0625	0.0598702	0.727372
CD177	3	1	1	0	1	0	0.010101	0.00833333	0	0.0117647	0	1	1
CD1D	3	2	0	0	1	0	0.020202	0	0	0.0117647	0	0.398794	0.960035
CD22	3	1	0	0	0	2	0.010101	0	0	0	0.125	0.00306854	0.412415
CD300E	3	1	1	0	1	0	0.010101	0.00833333	0	0.0117647	0	1	1
CD82	3	0	1	2	0	0	0	0.00833333	0.025641	0	0	0.322971	0.960035
CDC14A	3	0	0	1	2	0	0	0	0.0128205	0.0235294	0	0.199086	0.851582
CDC16	3	0	0	1	2	0	0	0	0.0128205	0.0235294	0	0.199086	0.851582
CDC42BPA	3	1	1	1	0	0	0.010101	0.00833333	0.0128205	0	0	0.903168	1
CDC73	3	0	1	2	0	0	0	0.00833333	0.025641	0	0	0.322971	0.960035
CDCP2	3	0	2	0	1	0	0	0.0166667	0	0.0117647	0	0.607296	0.999613
CDH10	3	0	1	0	2	0	0	0.00833333	0	0.0235294	0	0.439875	0.960035
CDH11	3	0	1	1	1	0	0	0.00833333	0.0128205	0.0117647	0	0.814311	1
CDH12	3	0	1	1	1	0	0	0.00833333	0.0128205	0.0117647	0	0.814311	1
CDH3	3	1	2	0	0	0	0.010101	0.0166667	0	0	0	0.738019	1
CDH5	3	0	1	2	0	0	0	0.00833333	0.025641	0	0	0.322971	0.960035
CDH6	3	0	3	0	0	0	0	0.025	0	0	0	0.226016	0.851582
CDH8	3	0	2	0	1	0	0	0.0166667	0	0.0117647	0	0.607296	0.999613
CDK14	3	0	2	0	1	0	0	0.0166667	0	0.0117647	0	0.607296	0.999613
CDK18	3	0	1	0	1	1	0	0.00833333	0	0.0117647	0.0625	0.12968	0.851582
CDKN2A	3	0	2	1	0	0	0	0.0166667	0.0128205	0	0	0.493279	0.987195
CELA3A	3	1	0	2	0	0	0.010101	0	0.025641	0	0	0.254525	0.888522
CELF4	3	0	1	1	1	0	0	0.00833333	0.0128205	0.0117647	0	0.814311	1
CENPH	3	0	1	0	2	0	0	0.00833333	0	0.0235294	0	0.439875	0.960035
CENPJ	3	0	2	0	0	1	0	0.0166667	0	0	0.0625	0.0598702	0.727372
CEP135	3	2	0	1	0	0	0.020202	0	0.0128205	0	0	0.359255	0.960035
CEP290	3	2	1	0	0	0	0.020202	0.00833333	0	0	0	0.549099	0.999613
CEP350	3	1	2	0	0	0	0.010101	0.0166667	0	0	0	0.738019	1
CFH	3	1	0	0	2	0	0.010101	0	0	0.0235294	0	0.288416	0.960035
CFTR	3	0	2	1	0	0	0	0.0166667	0.0128205	0	0	0.493279	0.987195
CHAF1A	3	1	1	0	1	0	0.010101	0.00833333	0	0.0117647	0	1	1
CHAT	3	0	0	1	1	1	0	0	0.0128205	0.0117647	0.0625	0.0489155	0.694427
CHD8	3	1	0	1	1	0	0.010101	0	0.0128205	0.0117647	0	0.670237	0.999613
CHFR	3	2	0	1	0	0	0.020202	0	0.0128205	0	0	0.359255	0.960035
CHIA	3	0	1	1	0	1	0	0.00833333	0.0128205	0	0.0625	0.0989895	0.851582
CHID1	3	2	0	0	1	0	0.020202	0	0	0.0117647	0	0.398794	0.960035
CHIT1	3	0	1	2	0	0	0	0.00833333	0.025641	0	0	0.322971	0.960035
CHRM2	3	0	2	1	0	0	0	0.0166667	0.0128205	0	0	0.493279	0.987195
CHRNA1	3	1	2	0	0	0	0.010101	0.0166667	0	0	0	0.738019	1
CHRNA6	3	0	2	0	1	0	0	0.0166667	0	0.0117647	0	0.607296	0.999613
CHST10	3	0	2	1	0	0	0	0.0166667	0.0128205	0	0	0.493279	0.987195
CHSY3	3	0	2	0	1	0	0	0.0166667	0	0.0117647	0	0.607296	0.999613
CIC	3	1	2	0	0	0	0.010101	0.0166667	0	0	0	0.738019	1
CIDEC	3	0	1	1	0	1	0	0.00833333	0.0128205	0	0.0625	0.0989895	0.851582
CIITA	3	1	2	0	0	0	0.010101	0.0166667	0	0	0	0.738019	1
CLCN2	3	0	2	1	0	0	0	0.0166667	0.0128205	0	0	0.493279	0.987195
CLCN5	3	2	0	1	0	0	0.020202	0	0.0128205	0	0	0.359255	0.960035
CLCN7	3	0	2	1	0	0	0	0.0166667	0.0128205	0	0	0.493279	0.987195
CLIC6	3	1	1	1	0	0	0.010101	0.00833333	0.0128205	0	0	0.903168	1
CLIP3	3	0	2	0	1	0	0	0.0166667	0	0.0117647	0	0.607296	0.999613
CLK4	3	2	1	0	0	0	0.020202	0.00833333	0	0	0	0.549099	0.999613
CLRN3	3	0	1	0	2	0	0	0.00833333	0	0.0235294	0	0.439875	0.960035
CLSPN	3	1	1	1	0	0	0.010101	0.00833333	0.0128205	0	0	0.903168	1
CMYA5	3	0	1	1	1	0	0	0.00833333	0.0128205	0.0117647	0	0.814311	1
CNGB3	3	1	1	0	1	0	0.010101	0.00833333	0	0.0117647	0	1	1
CNKSR2	3	1	1	1	0	0	0.010101	0.00833333	0.0128205	0	0	0.903168	1
CNN2	3	0	3	0	0	0	0	0.025	0	0	0	0.226016	0.851582
CNTLN	3	2	1	0	0	0	0.020202	0.00833333	0	0	0	0.549099	0.999613
CNTN1	3	2	1	0	0	0	0.020202	0.00833333	0	0	0	0.549099	0.999613
CNTNAP3	3	2	0	1	0	0	0.020202	0	0.0128205	0	0	0.359255	0.960035
CNTROB	3	0	1	0	1	1	0	0.00833333	0	0.0117647	0.0625	0.12968	0.851582
COG1	3	0	0	3	0	0	0	0	0.0384615	0	0	0.0218292	0.593738
COL14A1	3	0	1	2	0	0	0	0.00833333	0.025641	0	0	0.322971	0.960035
COL17A1	3	1	1	1	0	0	0.010101	0.00833333	0.0128205	0	0	0.903168	1
COL8A2	3	1	0	0	2	0	0.010101	0	0	0.0235294	0	0.288416	0.960035
COL9A1	3	0	1	1	1	0	0	0.00833333	0.0128205	0.0117647	0	0.814311	1
COL9A2	3	2	1	0	0	0	0.020202	0.00833333	0	0	0	0.549099	0.999613
COQ10A	3	0	3	0	0	0	0	0.025	0	0	0	0.226016	0.851582
CORO1A	3	1	0	2	0	0	0.010101	0	0.025641	0	0	0.254525	0.888522
CPEB1	3	1	1	0	1	0	0.010101	0.00833333	0	0.0117647	0	1	1
CPLX2	3	2	1	0	0	0	0.020202	0.00833333	0	0	0	0.549099	0.999613
CPNE7	3	0	1	1	1	0	0	0.00833333	0.0128205	0.0117647	0	0.814311	1
CPSF1	3	0	1	0	1	1	0	0.00833333	0	0.0117647	0.0625	0.12968	0.851582
CPT1C	3	0	2	1	0	0	0	0.0166667	0.0128205	0	0	0.493279	0.987195
CPXM2	3	0	1	1	1	0	0	0.00833333	0.0128205	0.0117647	0	0.814311	1
CSGALNACT1	3	0	3	0	0	0	0	0.025	0	0	0	0.226016	0.851582
CSK	3	0	2	0	0	1	0	0.0166667	0	0	0.0625	0.0598702	0.727372
CSPP1	3	2	1	0	0	0	0.020202	0.00833333	0	0	0	0.549099	0.999613
CSTF3	3	1	1	1	0	0	0.010101	0.00833333	0.0128205	0	0	0.903168	1
CTAGE1	3	1	1	0	0	1	0.010101	0.00833333	0	0	0.0625	0.147907	0.851582
CTCF	3	1	0	0	2	0	0.010101	0	0	0.0235294	0	0.288416	0.960035
CTDSPL2	3	0	1	1	0	1	0	0.00833333	0.0128205	0	0.0625	0.0989895	0.851582
CTNNA1	3	0	0	1	1	1	0	0	0.0128205	0.0117647	0.0625	0.0489155	0.694427
CUL1	3	1	1	1	0	0	0.010101	0.00833333	0.0128205	0	0	0.903168	1
CWC22	3	1	1	0	1	0	0.010101	0.00833333	0	0.0117647	0	1	1
CWC25	3	1	1	1	0	0	0.010101	0.00833333	0.0128205	0	0	0.903168	1
CXorf22	3	1	0	1	0	1	0.010101	0	0.0128205	0	0.0625	0.0717178	0.791924
CYB5R2	3	0	3	0	0	0	0	0.025	0	0	0	0.226016	0.851582
CYP2A13	3	2	0	1	0	0	0.020202	0	0.0128205	0	0	0.359255	0.960035
CYP8B1	3	2	0	0	1	0	0.020202	0	0	0.0117647	0	0.398794	0.960035
CYTH1	3	0	0	0	2	1	0	0	0	0.0235294	0.0625	0.0145342	0.593738
DAXX	3	1	0	0	1	1	0.010101	0	0	0.0117647	0.0625	0.0846287	0.82796
DBNL	3	1	2	0	0	0	0.010101	0.0166667	0	0	0	0.738019	1
DCAF5	3	1	0	1	0	1	0.010101	0	0.0128205	0	0.0625	0.0717178	0.791924
DCC	3	0	2	1	0	0	0	0.0166667	0.0128205	0	0	0.493279	0.987195
DCN	3	1	0	1	1	0	0.010101	0	0.0128205	0.0117647	0	0.670237	0.999613
DCST2	3	0	3	0	0	0	0	0.025	0	0	0	0.226016	0.851582
DDX20	3	1	1	1	0	0	0.010101	0.00833333	0.0128205	0	0	0.903168	1
DDX46	3	0	1	1	1	0	0	0.00833333	0.0128205	0.0117647	0	0.814311	1
DEM1	3	1	1	1	0	0	0.010101	0.00833333	0.0128205	0	0	0.903168	1
DENND4A	3	0	2	0	1	0	0	0.0166667	0	0.0117647	0	0.607296	0.999613
DEPDC1B	3	2	0	0	0	1	0.020202	0	0	0	0.0625	0.029272	0.593738
DGKE	3	1	1	1	0	0	0.010101	0.00833333	0.0128205	0	0	0.903168	1
DGKH	3	1	0	0	1	1	0.010101	0	0	0.0117647	0.0625	0.0846287	0.82796
DHRSX	3	0	1	0	0	2	0	0.00833333	0	0	0.125	0.00444939	0.478398
DHX30	3	0	1	1	0	1	0	0.00833333	0.0128205	0	0.0625	0.0989895	0.851582
DHX32	3	0	3	0	0	0	0	0.025	0	0	0	0.226016	0.851582
DHX34	3	0	2	0	1	0	0	0.0166667	0	0.0117647	0	0.607296	0.999613
DHX57	3	0	1	1	0	1	0	0.00833333	0.0128205	0	0.0625	0.0989895	0.851582
DIAPH1	3	1	0	0	2	0	0.010101	0	0	0.0235294	0	0.288416	0.960035
DIDO1	3	0	0	2	0	1	0	0	0.025641	0	0.0625	0.00905681	0.593738
DIP2A	3	1	1	0	1	0	0.010101	0.00833333	0	0.0117647	0	1	1
DIS3	3	0	1	1	0	1	0	0.00833333	0.0128205	0	0.0625	0.0989895	0.851582
DISP2	3	0	2	0	1	0	0	0.0166667	0	0.0117647	0	0.607296	0.999613
DLC1	3	1	1	0	1	0	0.010101	0.00833333	0	0.0117647	0	1	1
DLG2	3	0	0	1	0	2	0	0	0.0128205	0	0.125	0.000951249	0.243902
DLK2	3	0	2	1	0	0	0	0.0166667	0.0128205	0	0	0.493279	0.987195
DNAH12	3	1	0	0	2	0	0.010101	0	0	0.0235294	0	0.288416	0.960035
DNAH14	3	1	0	1	1	0	0.010101	0	0.0128205	0.0117647	0	0.670237	0.999613
DNAJB1	3	1	1	1	0	0	0.010101	0.00833333	0.0128205	0	0	0.903168	1
DNAJB4	3	0	3	0	0	0	0	0.025	0	0	0	0.226016	0.851582
DNAJC7	3	0	1	1	1	0	0	0.00833333	0.0128205	0.0117647	0	0.814311	1
DNER	3	2	1	0	0	0	0.020202	0.00833333	0	0	0	0.549099	0.999613
DNMBP	3	1	2	0	0	0	0.010101	0.0166667	0	0	0	0.738019	1
DOCK11	3	0	3	0	0	0	0	0.025	0	0	0	0.226016	0.851582
DOCK8	3	2	0	0	1	0	0.020202	0	0	0.0117647	0	0.398794	0.960035
DOPEY1	3	0	1	0	1	1	0	0.00833333	0	0.0117647	0.0625	0.12968	0.851582
DPH2	3	1	1	1	0	0	0.010101	0.00833333	0.0128205	0	0	0.903168	1
DPP8	3	2	0	0	0	1	0.020202	0	0	0	0.0625	0.029272	0.593738
DPY19L4	3	1	1	0	0	1	0.010101	0.00833333	0	0	0.0625	0.147907	0.851582
DPYD	3	1	1	1	0	0	0.010101	0.00833333	0.0128205	0	0	0.903168	1
DPYSL2	3	1	1	1	0	0	0.010101	0.00833333	0.0128205	0	0	0.903168	1
DPYSL3	3	0	1	2	0	0	0	0.00833333	0.025641	0	0	0.322971	0.960035
DSCR6	3	1	1	0	1	0	0.010101	0.00833333	0	0.0117647	0	1	1
DSG1	3	0	1	1	1	0	0	0.00833333	0.0128205	0.0117647	0	0.814311	1
DTX1	3	0	1	1	0	1	0	0.00833333	0.0128205	0	0.0625	0.0989895	0.851582
DTX4	3	0	0	1	0	2	0	0	0.0128205	0	0.125	0.000951249	0.243902
DUOX2	3	1	0	0	1	1	0.010101	0	0	0.0117647	0.0625	0.0846287	0.82796
DUSP15	3	0	0	2	0	1	0	0	0.025641	0	0.0625	0.00905681	0.593738
DYRK4	3	0	1	1	1	0	0	0.00833333	0.0128205	0.0117647	0	0.814311	1
DYSF	3	1	2	0	0	0	0.010101	0.0166667	0	0	0	0.738019	1
DZIP1L	3	0	1	1	1	0	0	0.00833333	0.0128205	0.0117647	0	0.814311	1
EAPP	3	0	2	0	1	0	0	0.0166667	0	0.0117647	0	0.607296	0.999613
EBF2	3	2	0	1	0	0	0.020202	0	0.0128205	0	0	0.359255	0.960035
ECSIT	3	0	1	1	0	1	0	0.00833333	0.0128205	0	0.0625	0.0989895	0.851582
ECT2L	3	1	0	1	0	1	0.010101	0	0.0128205	0	0.0625	0.0717178	0.791924
EDNRB	3	1	0	1	0	1	0.010101	0	0.0128205	0	0.0625	0.0717178	0.791924
EEF1A1	3	1	0	2	0	0	0.010101	0	0.025641	0	0	0.254525	0.888522
EFCAB5	3	0	1	1	1	0	0	0.00833333	0.0128205	0.0117647	0	0.814311	1
EFHC2	3	0	1	0	2	0	0	0.00833333	0	0.0235294	0	0.439875	0.960035
EFR3A	3	1	1	0	1	0	0.010101	0.00833333	0	0.0117647	0	1	1
EHBP1	3	1	0	1	1	0	0.010101	0	0.0128205	0.0117647	0	0.670237	0.999613
EHMT1	3	0	1	1	0	1	0	0.00833333	0.0128205	0	0.0625	0.0989895	0.851582
EHMT2	3	1	2	0	0	0	0.010101	0.0166667	0	0	0	0.738019	1
EIF2AK3	3	0	0	1	1	1	0	0	0.0128205	0.0117647	0.0625	0.0489155	0.694427
EIF3L	3	0	2	1	0	0	0	0.0166667	0.0128205	0	0	0.493279	0.987195
EIF4A2	3	0	0	3	0	0	0	0	0.0384615	0	0	0.0218292	0.593738
EIF4G3	3	0	0	1	2	0	0	0	0.0128205	0.0235294	0	0.199086	0.851582
ELL2	3	0	1	0	1	1	0	0.00833333	0	0.0117647	0.0625	0.12968	0.851582
ELP2	3	1	1	0	1	0	0.010101	0.00833333	0	0.0117647	0	1	1
EMILIN2	3	1	2	0	0	0	0.010101	0.0166667	0	0	0	0.738019	1
EML1	3	1	1	0	0	1	0.010101	0.00833333	0	0	0.0625	0.147907	0.851582
EMP2	3	0	0	1	0	2	0	0	0.0128205	0	0.125	0.000951249	0.243902
ENO1	3	1	2	0	0	0	0.010101	0.0166667	0	0	0	0.738019	1
EPB41L3	3	0	0	2	1	0	0	0	0.025641	0.0117647	0	0.172384	0.851582
EPHA1	3	0	0	2	1	0	0	0	0.025641	0.0117647	0	0.172384	0.851582
EPHA8	3	1	0	2	0	0	0.010101	0	0.025641	0	0	0.254525	0.888522
EPHB4	3	0	2	1	0	0	0	0.0166667	0.0128205	0	0	0.493279	0.987195
EPN2	3	1	0	1	1	0	0.010101	0	0.0128205	0.0117647	0	0.670237	0.999613
ERCC4	3	0	0	2	1	0	0	0	0.025641	0.0117647	0	0.172384	0.851582
ERCC5	3	0	1	2	0	0	0	0.00833333	0.025641	0	0	0.322971	0.960035
ERVFRDE1	3	1	1	1	0	0	0.010101	0.00833333	0.0128205	0	0	0.903168	1
ETAA1	3	1	0	1	0	1	0.010101	0	0.0128205	0	0.0625	0.0717178	0.791924
ETF1	3	0	2	1	0	0	0	0.0166667	0.0128205	0	0	0.493279	0.987195
ETFDH	3	1	0	0	0	2	0.010101	0	0	0	0.125	0.00306854	0.412415
EVI2B	3	0	1	0	1	1	0	0.00833333	0	0.0117647	0.0625	0.12968	0.851582
EXOSC10	3	1	2	0	0	0	0.010101	0.0166667	0	0	0	0.738019	1
EXTL3	3	1	0	0	2	0	0.010101	0	0	0.0235294	0	0.288416	0.960035
F12	3	0	1	1	1	0	0	0.00833333	0.0128205	0.0117647	0	0.814311	1
F8	3	1	0	0	1	1	0.010101	0	0	0.0117647	0.0625	0.0846287	0.82796
FAAH2	3	0	2	0	1	0	0	0.0166667	0	0.0117647	0	0.607296	0.999613
FAM111A	3	1	1	1	0	0	0.010101	0.00833333	0.0128205	0	0	0.903168	1
FAM160A2	3	0	0	1	1	1	0	0	0.0128205	0.0117647	0.0625	0.0489155	0.694427
FAM166A	3	0	0	1	2	0	0	0	0.0128205	0.0235294	0	0.199086	0.851582
FAM170A	3	0	1	1	1	0	0	0.00833333	0.0128205	0.0117647	0	0.814311	1
FAM188A	3	0	1	0	2	0	0	0.00833333	0	0.0235294	0	0.439875	0.960035
FAM194A	3	1	0	2	0	0	0.010101	0	0.025641	0	0	0.254525	0.888522
FAM54B	3	0	2	1	0	0	0	0.0166667	0.0128205	0	0	0.493279	0.987195
FAM59A	3	0	2	0	1	0	0	0.0166667	0	0.0117647	0	0.607296	0.999613
FAM5C	3	1	1	1	0	0	0.010101	0.00833333	0.0128205	0	0	0.903168	1
FAM65B	3	1	0	1	1	0	0.010101	0	0.0128205	0.0117647	0	0.670237	0.999613
FAM70B	3	0	0	2	1	0	0	0	0.025641	0.0117647	0	0.172384	0.851582
FAM83C	3	0	2	0	1	0	0	0.0166667	0	0.0117647	0	0.607296	0.999613
FAM98C	3	1	0	1	1	0	0.010101	0	0.0128205	0.0117647	0	0.670237	0.999613
FANCA	3	1	0	2	0	0	0.010101	0	0.025641	0	0	0.254525	0.888522
FBXL13	3	1	2	0	0	0	0.010101	0.0166667	0	0	0	0.738019	1
FBXO11	3	0	2	0	1	0	0	0.0166667	0	0.0117647	0	0.607296	0.999613
FBXO43	3	1	1	1	0	0	0.010101	0.00833333	0.0128205	0	0	0.903168	1
FBXO9	3	0	1	1	1	0	0	0.00833333	0.0128205	0.0117647	0	0.814311	1
FCGBP	3	1	0	1	0	1	0.010101	0	0.0128205	0	0.0625	0.0717178	0.791924
FES	3	0	1	1	0	1	0	0.00833333	0.0128205	0	0.0625	0.0989895	0.851582
FGD1	3	0	0	0	3	0	0	0	0	0.0352941	0	0.0387433	0.593738
FGFR2	3	1	1	1	0	0	0.010101	0.00833333	0.0128205	0	0	0.903168	1
FGFR4	3	2	0	0	1	0	0.020202	0	0	0.0117647	0	0.398794	0.960035
FGGY	3	2	0	1	0	0	0.020202	0	0.0128205	0	0	0.359255	0.960035
FHOD3	3	0	1	0	1	1	0	0.00833333	0	0.0117647	0.0625	0.12968	0.851582
FLJ43860	3	1	1	0	1	0	0.010101	0.00833333	0	0.0117647	0	1	1
FLNA	3	1	1	1	0	0	0.010101	0.00833333	0.0128205	0	0	0.903168	1
FLRT2	3	1	0	0	1	1	0.010101	0	0	0.0117647	0.0625	0.0846287	0.82796
FLVCR2	3	0	2	0	0	1	0	0.0166667	0	0	0.0625	0.0598702	0.727372
FNDC3B	3	0	1	1	1	0	0	0.00833333	0.0128205	0.0117647	0	0.814311	1
FNIP2	3	1	2	0	0	0	0.010101	0.0166667	0	0	0	0.738019	1
FOXN3	3	1	1	1	0	0	0.010101	0.00833333	0.0128205	0	0	0.903168	1
[truncated: 8,755 more rows]

## Sheet: Supplementary Table S6
Supplementary Table S6. Chromosomal arm-level amplifications among five clusters.
gene	Count						Frequncy					pvalue of two-sided Fisher test	FDR of two-sided Fisher test
	All (n=426)	R1 (n=104)	R2 (n=126)	R3 (n=82)	R4 (n=92)	R5 (n=22)	R1 (n=104)	R2 (n=126)	R3 (n=82)	R4 (n=92)	R5 (n=22)
20q	102	7	62	14	13	6	0.0673077	0.492063	0.170732	0.141304	0.272727	7.82465e-14	3.20811e-12
20p	98	7	58	14	13	6	0.0673077	0.460317	0.170732	0.141304	0.272727	5.37436e-12	1.10174e-10
8q	53	3	38	9	2	1	0.0288462	0.301587	0.109756	0.0217391	0.0454545	5.44306e-11	7.43885e-10
12q	103	8	58	18	14	5	0.0769231	0.460317	0.219512	0.152174	0.227273	1.04576e-10	1.07191e-09
12p	101	8	56	18	14	5	0.0769231	0.444444	0.219512	0.152174	0.227273	6.74442e-10	5.53042e-09
3q	54	7	30	10	3	4	0.0673077	0.238095	0.121951	0.0326087	0.181818	2.93752e-05	0.00020073
4p	11	1	6	0	0	4	0.00961538	0.047619	0	0	0.181818	0.000125227	0.000733474
8p	23	0	16	4	2	1	0	0.126984	0.0487805	0.0217391	0.0454545	0.000170596	0.000874307
3p	14	1	8	0	1	4	0.00961538	0.0634921	0	0.0108696	0.181818	0.000255521	0.00116404
14q	14	1	6	1	1	5	0.00961538	0.047619	0.0121951	0.0108696	0.227273	0.000292029	0.00119732
4q	11	2	5	0	0	4	0.0192308	0.0396825	0	0	0.181818	0.000377899	0.00140853
19q	47	5	25	6	6	5	0.0480769	0.198413	0.0731707	0.0652174	0.227273	0.000587931	0.00200877
21q	45	5	25	7	8	0	0.0480769	0.198413	0.0853659	0.0869565	0	0.00178872	0.00564135
19p	42	5	21	6	5	5	0.0480769	0.166667	0.0731707	0.0543478	0.227273	0.00333743	0.00977389
7q	144	27	60	24	27	6	0.259615	0.47619	0.292683	0.293478	0.272727	0.00448382	0.0122558
10p	15	0	9	5	1	0	0	0.0714286	0.0609756	0.0108696	0	0.00812288	0.0206466
7p	144	27	59	24	28	6	0.259615	0.468254	0.292683	0.304348	0.272727	0.00856078	0.0206466
1q	41	6	22	6	7	0	0.0576923	0.174603	0.0731707	0.076087	0	0.013597	0.0309709
5p	157	30	57	28	38	4	0.288462	0.452381	0.341463	0.413043	0.181818	0.0263942	0.0569559
9p	11	4	2	1	1	3	0.0384615	0.015873	0.0121951	0.0108696	0.136364	0.0350652	0.0718836
22q	36	5	15	5	6	5	0.0480769	0.119048	0.0609756	0.0652174	0.227273	0.0449819	0.0878217
2q	64	18	24	7	15	0	0.173077	0.190476	0.0853659	0.163043	0	0.047837	0.0891507
Xp	25	6	14	3	2	0	0.0576923	0.111111	0.0365854	0.0217391	0	0.0522036	0.0930586
1p	18	1	11	3	3	0	0.00961538	0.0873016	0.0365854	0.0326087	0	0.0562952	0.0961709
17q	25	3	10	9	2	1	0.0288462	0.0793651	0.109756	0.0217391	0.0454545	0.0620627	0.101783
5q	167	35	56	30	42	4	0.336538	0.444444	0.365854	0.456522	0.181818	0.066944	0.103276
9q	12	3	4	1	1	3	0.0288462	0.031746	0.0121951	0.0108696	0.136364	0.0680108	0.103276
15q	21	4	6	5	2	4	0.0384615	0.047619	0.0609756	0.0217391	0.181818	0.072772	0.106559
Xq	23	5	13	3	2	0	0.0480769	0.103175	0.0365854	0.0217391	0	0.0828421	0.115899
11p	23	4	11	2	3	3	0.0384615	0.0873016	0.0243902	0.0326087	0.136364	0.0848045	0.115899
2p	62	17	24	8	13	0	0.163462	0.190476	0.097561	0.141304	0	0.0876899	0.115977
10q	10	0	6	3	1	0	0	0.047619	0.0365854	0.0108696	0	0.109684	0.140533
17p	19	2	7	7	2	1	0.0192308	0.0555556	0.0853659	0.0217391	0.0454545	0.167443	0.208035
16p	92	18	32	23	15	4	0.173077	0.253968	0.280488	0.163043	0.181818	0.215422	0.259773
11q	21	5	8	2	3	3	0.0480769	0.0634921	0.0243902	0.0326087	0.136364	0.230247	0.269718
16q	84	16	31	19	14	4	0.153846	0.246032	0.231707	0.152174	0.181818	0.296139	0.337269
18p	22	7	5	3	4	3	0.0673077	0.0396825	0.0365854	0.0434783	0.136364	0.335987	0.362512
18q	22	7	5	3	4	3	0.0673077	0.0396825	0.0365854	0.0434783	0.136364	0.335987	0.362512
13q	15	5	6	3	1	0	0.0480769	0.047619	0.0365854	0.0108696	0	0.539175	0.566825
6p	11	4	2	3	2	0	0.0384615	0.015873	0.0365854	0.0217391	0	0.757839	0.776785
6q	9	2	2	3	2	0	0.0192308	0.015873	0.0365854	0.0217391	0	0.869208	0.869208

## Sheet: Supplementary Table S7
Supplementary Table S7. Chromosomal arm-level deletions among five clusters.
gene	Count						Frequncy					pvalue of two-sided Fisher test	FDR of two-sided Fisher test
	All (n=426)	R1 (n=104)	R2 (n=126)	R3 (n=82)	R4 (n=92)	R5 (n=22)	R1 (n=104)	R2 (n=126)	R3 (n=82)	R4 (n=92)	R5 (n=22)
9p	126	7	72	28	15	4	0.0673077	0.571429	0.341463	0.163043	0.181818	9.67287e-18	1.98294e-16
9q	128	6	72	30	16	4	0.0576923	0.571429	0.365854	0.173913	0.181818	2.02543e-18	8.30426e-17
18p	80	3	49	17	7	4	0.0288462	0.388889	0.207317	0.076087	0.181818	1.27653e-12	1.03643e-11
18q	83	5	50	19	5	4	0.0480769	0.396825	0.231707	0.0543478	0.181818	1.0016e-12	1.02664e-11
13q	64	4	37	8	6	9	0.0384615	0.293651	0.097561	0.0652174	0.409091	9.54313e-10	4.89085e-09
14q	178	26	75	44	31	2	0.25	0.595238	0.536585	0.336957	0.0909091	1.51389e-09	6.20696e-09
15q	32	2	22	5	3	0	0.0192308	0.174603	0.0609756	0.0326087	0	5.97151e-05	0.00015302
6p	84	6	43	13	12	10	0.0576923	0.34127	0.158537	0.130435	0.454545	1.40491e-08	4.54443e-08
22q	33	3	20	7	3	0	0.0288462	0.15873	0.0853659	0.0326087	0	0.00108027	0.0021091
19p	9	0	8	0	1	0	0	0.0634921	0	0.0108696	0	0.00630233	0.0111003
6q	105	15	45	17	18	10	0.144231	0.357143	0.207317	0.195652	0.454545	0.000322458	0.000777692
17p	39	3	20	4	2	10	0.0288462	0.15873	0.0487805	0.0217391	0.454545	8.436e-09	3.14433e-08
16q	11	1	8	2	0	0	0.00961538	0.0634921	0.0243902	0	0	0.0364624	0.0515503
4q	58	7	26	10	15	0	0.0673077	0.206349	0.121951	0.163043	0	0.00649775	0.0111003
16p	8	1	6	1	0	0	0.00961538	0.047619	0.0121951	0	0	0.132134	0.180583
1p	47	5	7	12	10	13	0.0480769	0.0555556	0.146341	0.108696	0.590909	1.44092e-08	4.54443e-08
7q	3	0	3	0	0	0	0	0.0238095	0	0	0	0.227687	0.291724
8q	55	16	9	12	14	4	0.153846	0.0714286	0.146341	0.152174	0.181818	0.173091	0.228926
5p	5	0	4	0	0	1	0	0.031746	0	0	0.0454545	0.0300888	0.0440587
5q	5	0	4	0	0	1	0	0.031746	0	0	0.0454545	0.0300888	0.0440587
11q	15	2	8	2	2	1	0.0192308	0.0634921	0.0243902	0.0217391	0.0454545	0.341163	0.411403
20p	8	1	5	2	0	0	0.00961538	0.0396825	0.0243902	0	0	0.267848	0.332781
19q	4	0	3	0	1	0	0	0.0238095	0	0.0108696	0	0.397489	0.46563
7p	2	0	2	0	0	0	0	0.015873	0	0	0	0.413157	0.466607
1q	34	3	6	6	6	13	0.0288462	0.047619	0.0731707	0.0652174	0.590909	8.59395e-10	4.89085e-09
11p	14	2	7	2	2	1	0.0192308	0.0555556	0.0243902	0.0217391	0.0454545	0.496698	0.535911
8p	110	24	39	20	23	4	0.230769	0.309524	0.243902	0.25	0.181818	0.608303	0.639498
4p	63	9	23	13	18	0	0.0865385	0.18254	0.158537	0.195652	0	0.0289867	0.0440587
Xq	36	3	14	8	4	7	0.0288462	0.111111	0.097561	0.0434783	0.318182	0.000564361	0.00115694
10q	73	14	26	8	15	10	0.134615	0.206349	0.097561	0.163043	0.454545	0.00350547	0.00653293
20q	1	0	1	0	0	0	0	0.00793651	0	0	0	1	1
10p	57	10	20	5	12	10	0.0961538	0.15873	0.0609756	0.130435	0.454545	0.000375492	0.000853871
2p	13	0	2	1	0	10	0	0.015873	0.0121951	0	0.454545	1.51672e-12	1.03643e-11
17q	26	3	10	2	1	10	0.0288462	0.0793651	0.0243902	0.0108696	0.454545	1.83746e-08	5.38113e-08
3p	284	79	81	52	71	1	0.759615	0.642857	0.634146	0.771739	0.0454545	1.17892e-09	5.37065e-09
12p	3	2	0	0	1	0	0.0192308	0	0	0.0108696	0	0.421085	0.466607
3q	76	13	20	24	18	1	0.125	0.15873	0.292683	0.195652	0.0454545	0.0176898	0.0290112
21q	45	6	15	6	6	12	0.0576923	0.119048	0.0731707	0.0652174	0.545455	1.01638e-06	2.77811e-06
2q	13	0	3	0	0	10	0	0.0238095	0	0	0.454545	3.55454e-13	4.85788e-12
Xp	35	4	11	8	4	8	0.0384615	0.0873016	0.097561	0.0434783	0.363636	0.000395696	0.000853871
12q	4	2	1	0	1	0	0.0192308	0.00793651	0	0.0108696	0	0.821608	0.842148

## Sheet: Supplementary Table S8
Supplementary Table S8. Module-wise statistics of the triple-color co-expression network.
Modules	Module color	Gene count			Hazard Ratio for expression of MEs	pvalue of wald test for expression of MEs	adjusted pvalue of wald test for expression of MEs	pvalue of hypergeometric test for prognosis genes in modules	adjusted pvalue of hypergeometric test for prognosis genes in modules
		lncRNA	miRNA	mRNA
0	grey	2627	411	3378	9954.7	8.86033e-08	2.48089e-06	1	1
1	turquoise	3725	0	1765	445.328	0.000504655	0.00958845	1	1
2	blue	223	3	2388	0.000628587	1.70193e-06	4.08463e-05	2.77426e-37	8.04536e-36
3	brown	145	0	1844	57616.4	5.25721e-06	0.000120916	1.20601e-17	3.25622e-16
4	yellow	70	7	1399	4390.65	5.87528e-07	1.46882e-05	1.16275e-49	3.48825e-48
5	green	297	17	970	0.000590336	8.16335e-06	0.000179594	1.10572e-05	0.000254317
6	red	267	28	898	9.10121e-05	3.44169e-15	1.10134e-13	2.01013e-168	6.43242e-167
7	black	146	0	732	30810.8	1.46717e-07	3.96136e-06	1.18927e-18	3.32995e-17
8	pink	227	0	529	0.0423917	0.0358575	0.466147	1	1
9	magenta	161	0	457	20.0365	0.0757772	0.833549	1	1
10	purple	35	17	475	15397.8	1.07244e-11	3.32457e-10	5.8696e-53	1.81958e-51
11	greenyellow	92	0	432	0.679686	0.820614	1	1	1
12	tan	88	1	426	1020.02	4.85669e-05	0.0010199	0.820306	1
13	salmon	64	0	400	44.2795	0.0239169	0.334836	1	1
14	cyan	90	1	343	1.94989	0.71519	1	1	1
15	midnightblue	272	0	24	0.648099	0.790375	1	1	1
16	lightcyan	19	3	240	45.9564	0.0186583	0.279874	0.996665	1
17	grey60	31	5	203	28529.7	1.95649e-08	5.67382e-07	1.76164e-06	4.22794e-05
18	lightgreen	39	3	180	0.000113861	7.65803e-10	2.29741e-08	4.01494e-17	1.04389e-15
19	lightyellow	1	0	199	2.77033	0.545484	1	1	1
20	royalblue	0	0	199	325.89	0.00014688	0.0029376	0.0202958	0.446507
21	darkred	2	0	139	0.0126684	0.0096542	0.164121	0.980692	1
22	darkgreen	5	0	112	196.894	0.0504031	0.604838	0.921806	1
23	darkturquoise	1	0	115	0.00787471	0.0110884	0.177414	0.959557	1
24	darkgrey	19	0	96	0.121834	0.199972	1	0.999996	1
25	orange	4	0	76	2.63872	0.56905	1	1	1
26	darkorange	2	0	71	2.02223	0.680869	1	0.996537	1
27	white	0	68	0	0.0593022	0.116257	1	0.999364	1
28	skyblue	4	0	60	12526.8	1.92447e-07	5.00363e-06	6.84706e-09	1.71177e-07
29	saddlebrown	24	2	37	0.358091	0.528946	1	1	1
30	steelblue	1	0	58	5.95335	0.319188	1	1	1
31	paleturquoise	8	0	43	0.0111273	0.00588239	0.105883	0.995987	1

## Sheet: Supplementary Table S9
Supplementary Table S9. Gene-wise statistics of the triple-color co-expression network.
TCGA gene ID or Ensembl Gene ID	Gene symbol or miRBase ID	Entrez gene ID or miRBase Accession	Hazard Ratio	pvalue of wald test	adjusted pvalue of wald test	gene_type	modules
?|100130426	Not Available	100130426	0.948707	0.252157	NA	mRNA	NA
?|100133144	Not Available	100133144	1.02019	0.517952	0.634268	mRNA	1
?|100134869	Not Available	100134869	0.948597	0.236554	0.351045	mRNA	1
?|10357	Not Available	10357	0.795452	0.25032	0.366305	mRNA	5
?|10431	Not Available	10431	1.8126	0.000303429	0.00155717	mRNA	20
?|136542	Not Available	136542	1	NaN	NA	mRNA	NA
?|155060	Not Available	155060	1.3701	4.66e-07	8.2e-06	mRNA	1
?|26823	Not Available	26823	1.01794	0.386751	0.509703	mRNA	1
?|280660	Not Available	280660	1.14691	0.000181206	NA	mRNA	NA
?|317712	Not Available	317712	1	NaN	NA	mRNA	NA
?|340602	Not Available	340602	1.04841	0.0369546	0.0800504	mRNA	1
?|388795	Not Available	388795	1.09441	0.000158888	0.00092404	mRNA	1
?|390284	Not Available	390284	1.01193	0.905824	0.937866	mRNA	4
?|391343	Not Available	391343	1.03062	0.15583	0.253726	mRNA	0
?|391714	Not Available	391714	0.992641	0.717578	0.799636	mRNA	0
?|404770	Not Available	404770	1.06793	0.267079	NA	mRNA	NA
?|441362	Not Available	441362	1.04601	0.615035	NA	mRNA	NA
?|442388	Not Available	442388	0.906284	0.427985	NA	mRNA	NA
?|553137	Not Available	553137	0.906087	0.00119476	0.00478858	mRNA	6
?|57714	Not Available	57714	0.858537	0.13861	0.231042	mRNA	2
?|645851	Not Available	645851	1.14672	0.00703086	0.0207022	mRNA	1
?|652919	Not Available	652919	0.978098	0.0854894	0.157311	mRNA	0
?|653553	Not Available	653553	1.22734	0.0212599	0.0511129	mRNA	3
?|728045	Not Available	728045	1	NaN	NA	mRNA	NA
?|728603	Not Available	728603	1.00904	0.79811	NA	mRNA	NA
?|728788	Not Available	728788	0.988854	0.586071	0.693302	mRNA	1
?|729884	Not Available	729884	1.02658	0.182592	0.287084	mRNA	0
?|8225	Not Available	8225	1.5025	0.0181947	0.0450681	mRNA	3
?|90288	Not Available	90288	0.903616	0.158928	0.257887	mRNA	0
A1BG|1	A1BG	1	1.37252	2.78e-05	0.000221171	mRNA	3
A1CF|29974	A1CF	29974	0.892902	1.08e-09	6.72e-08	mRNA	6
A2BP1|54715	A2BP1	54715	0.99684	0.865514	0.909526	mRNA	0
A2LD1|87769	A2LD1	87769	0.8198	0.0234005	0.0551956	mRNA	0
A2M|2	A2M	2	0.636534	3.86e-07	7.03e-06	mRNA	5
A2ML1|144568	A2ML1	144568	1.06737	0.00125913	0.00500723	mRNA	0
A4GALT|53947	A4GALT	53947	0.974735	0.841292	0.892181	mRNA	3
A4GNT|51146	A4GNT	51146	0.969088	0.344357	0.466914	mRNA	1
AAA1|404744	AAA1	404744	1.02822	0.237752	NA	mRNA	NA
AAAS|8086	AAAS	8086	3.23763	2.61e-10	2.29e-08	mRNA	3
AACS|65985	AACS	65985	1.35854	0.0499484	0.102361	mRNA	0
AACSL|729522	AACSL	729522	0.890178	0.00226099	0.00809705	mRNA	6
AADAC|13	AADAC	13	1.03624	0.0573085	0.114471	mRNA	0
AADACL2|344752	AADACL2	344752	1.08524	0.0178143	NA	mRNA	NA
AADACL3|126767	AADACL3	126767	1.06656	0.0450443	NA	mRNA	NA
AADACL4|343066	AADACL4	343066	1.00816	0.714506	NA	mRNA	NA
AADAT|51166	AADAT	51166	1.03271	0.787391	0.852749	mRNA	0
AAGAB|79719	AAGAB	79719	1.91273	0.00190894	0.0070395	mRNA	0
AAK1|22848	AAK1	22848	0.948007	0.767859	0.83812	mRNA	8
AAMP|14	AAMP	14	0.879701	0.535782	0.649832	mRNA	3
AANAT|15	AANAT	15	1.05436	0.0332832	0.0733963	mRNA	0
AARS|16	AARS	16	1.86883	0.00114491	0.00462649	mRNA	0
AARS2|57505	AARS2	57505	1.79068	0.00235183	0.00837135	mRNA	7
AARSD1|80755	AARSD1	80755	1.70315	0.0128495	0.0339582	mRNA	3
AASDH|132949	AASDH	132949	0.600301	0.00375442	0.0123325	mRNA	2
AASDHPPT|60496	AASDHPPT	60496	0.659528	0.0727326	0.138271	mRNA	2
AASS|10157	AASS	10157	1.05687	0.573518	0.682557	mRNA	19
AATF|26574	AATF	26574	1.85478	0.00717277	0.0210282	mRNA	3
AATK|9625	AATK	9625	1.02929	0.760354	0.832502	mRNA	5
ABAT|18	ABAT	18	0.688231	1.15e-05	0.000109436	mRNA	6
ABCA1|19	ABCA1	19	0.754101	0.00943891	0.026348	mRNA	0
ABCA10|10349	ABCA10	10349	1.15784	0.00953773	0.026562	mRNA	1
ABCA11P|79963	ABCA11P	79963	1.6758	0.000432793	0.0020789	mRNA	1
ABCA12|26154	ABCA12	26154	0.915703	0.027602	0.0630122	mRNA	0
ABCA13|154664	ABCA13	154664	1.04902	0.0421318	0.0890247	mRNA	0
ABCA17P|650655	ABCA17P	650655	1.19575	0.000141619	0.000842102	mRNA	0
ABCA2|20	ABCA2	20	1.03961	0.771215	0.840519	mRNA	7
ABCA3|21	ABCA3	21	0.880547	0.291505	0.411338	mRNA	3
ABCA4|24	ABCA4	24	1.22439	0.000698046	0.00305662	mRNA	14
ABCA5|23461	ABCA5	23461	0.92414	0.482154	0.601966	mRNA	1
ABCA6|23460	ABCA6	23460	1.0958	0.0441517	0.092505	mRNA	13
ABCA7|10347	ABCA7	10347	1.47765	5.17e-07	8.88e-06	mRNA	7
ABCA8|10351	ABCA8	10351	0.946085	0.0885	0.161781	mRNA	18
ABCA9|10350	ABCA9	10350	1.1872	0.00163098	0.00617997	mRNA	13
ABCB1|5243	ABCB1	5243	0.791488	1.1e-06	1.64e-05	mRNA	6
ABCB10|23456	ABCB10	23456	0.571146	0.000465601	0.00220344	mRNA	2
ABCB11|8647	ABCB11	8647	1.02138	0.309285	0.429887	mRNA	0
ABCB4|5244	ABCB4	5244	0.859747	0.00173722	0.00651084	mRNA	0
ABCB5|340273	ABCB5	340273	1.01981	0.295572	0.415361	mRNA	0
ABCB6|10058	ABCB6	10058	0.91153	0.439058	0.561215	mRNA	3
ABCB7|22	ABCB7	22	0.494405	4.21e-05	0.000310474	mRNA	2
ABCB8|11194	ABCB8	11194	1.7429	0.00018215	0.00103526	mRNA	3
ABCB9|23457	ABCB9	23457	1.58031	3.96e-08	1.13e-06	mRNA	3
ABCC1|4363	ABCC1	4363	1.40456	0.0177366	0.04421	mRNA	0
ABCC10|89845	ABCC10	89845	2.46631	1.53e-09	8.69e-08	mRNA	7
ABCC11|85320	ABCC11	85320	0.995222	0.849875	0.898805	mRNA	0
ABCC12|94160	ABCC12	94160	1.10006	0.000267074	NA	mRNA	NA
ABCC13|150000	ABCC13	150000	1.03058	0.113216	0.196739	mRNA	0
ABCC2|1244	ABCC2	1244	0.8911	0.0293257	0.0661306	mRNA	6
ABCC3|8714	ABCC3	8714	1.18435	0.0869589	0.159483	mRNA	0
ABCC4|10257	ABCC4	10257	0.618906	1.58e-07	3.43e-06	mRNA	2
ABCC5|10057	ABCC5	10057	1.50399	0.000281562	0.00146623	mRNA	1
ABCC6|368	ABCC6	368	0.786615	5.23e-06	5.77e-05	mRNA	6
ABCC6P1|653190	ABCC6P1	653190	0.945719	0.274036	0.392296	mRNA	6
ABCC6P2|730013	ABCC6P2	730013	0.849549	3.78e-05	0.000283808	mRNA	6
ABCC8|6833	ABCC8	6833	0.998688	0.948901	0.966598	mRNA	1
ABCC9|10060	ABCC9	10060	0.96815	0.713375	0.796647	mRNA	5
ABCD1|215	ABCD1	215	1.69266	0.000664892	0.00293621	mRNA	3
ABCD2|225	ABCD2	225	0.903013	0.156968	0.255277	mRNA	9
ABCD3|5825	ABCD3	5825	0.452503	3.05e-06	3.73e-05	mRNA	2
ABCD4|5826	ABCD4	5826	0.991403	0.965138	0.977605	mRNA	30
ABCE1|6059	ABCE1	6059	0.963274	0.872181	0.91455	mRNA	2
ABCF1|23	ABCF1	23	1.04866	0.829185	0.883334	mRNA	24
ABCF2|10061	ABCF2	10061	1.75148	0.013731	0.0358476	mRNA	0
ABCF3|55324	ABCF3	55324	2.01301	0.00779349	0.0225479	mRNA	3
ABCG1|9619	ABCG1	9619	0.650714	2.08e-05	0.000175412	mRNA	0
ABCG2|9429	ABCG2	9429	0.703393	6.03e-10	4.32e-08	mRNA	5
ABCG4|64137	ABCG4	64137	1.13875	0.0783659	0.146872	mRNA	7
ABCG5|64240	ABCG5	64240	1.05587	0.307637	0.428353	mRNA	7
ABCG8|64241	ABCG8	64241	1.01632	0.36987	0.492877	mRNA	0
ABHD1|84696	ABHD1	84696	0.921279	0.217938	0.329672	mRNA	6
ABHD10|55347	ABHD10	55347	0.578433	0.00101357	0.00418103	mRNA	0
ABHD11|83451	ABHD11	83451	1.15276	0.207049	0.316523	mRNA	4
ABHD12|26090	ABHD12	26090	1.76653	0.000240083	0.00129027	mRNA	4
ABHD12B|145447	ABHD12B	145447	0.978364	0.55886	0.669975	mRNA	2
ABHD13|84945	ABHD13	84945	0.656259	0.0453335	0.0945424	mRNA	2
ABHD14A|25864	ABHD14A	25864	1.37981	0.00760651	0.0220835	mRNA	4
ABHD14B|84836	ABHD14B	84836	1.17826	0.364945	0.488017	mRNA	4
ABHD15|116236	ABHD15	116236	1.28257	0.230969	0.344315	mRNA	0
ABHD2|11057	ABHD2	11057	0.62896	0.000169225	0.000972657	mRNA	2
ABHD3|171586	ABHD3	171586	1.91659	3.19e-05	0.000247272	mRNA	9
ABHD4|63874	ABHD4	63874	1.41536	0.0302561	0.0678785	mRNA	3
ABHD5|51099	ABHD5	51099	1.29787	0.224434	0.337	mRNA	0
ABHD6|57406	ABHD6	57406	0.564168	6.34e-09	2.64e-07	mRNA	6
ABHD8|79575	ABHD8	79575	1.32166	0.0588097	0.116767	mRNA	3
ABI1|10006	ABI1	10006	0.553357	0.0286047	0.064871	mRNA	2
ABI2|10152	ABI2	10152	0.702502	0.0759517	0.143254	mRNA	2
ABI3|51225	ABI3	51225	0.776069	0.0302388	0.067852	mRNA	12
ABI3BP|25890	ABI3BP	25890	0.84995	0.00130861	0.00517192	mRNA	0
ABL1|25	ABL1	25	1.14984	0.471292	0.591757	mRNA	24
ABL2|27	ABL2	27	1.21091	0.195913	0.30313	mRNA	8
ABLIM1|3983	ABLIM1	3983	0.522606	2.95e-08	9.02e-07	mRNA	2
ABLIM2|84448	ABLIM2	84448	1.08336	0.330484	0.452254	mRNA	0
ABLIM3|22885	ABLIM3	22885	0.796437	0.000988816	0.0040961	mRNA	6
ABO|28	ABO	28	0.964552	0.232801	0.346596	mRNA	5
ABP1|26	ABP1	26	0.899987	5.65e-05	0.000396536	mRNA	6
ABR|29	ABR	29	1.3066	0.0552648	0.111139	mRNA	12
ABRA|137735	ABRA	137735	0.99696	0.897513	0.932473	mRNA	1
ABT1|29777	ABT1	29777	1.88475	0.0176786	0.0440971	mRNA	4
ABTB1|80325	ABTB1	80325	1.58816	0.00611862	0.0184721	mRNA	3
ABTB2|25841	ABTB2	25841	1.04222	0.526105	0.641401	mRNA	0
ACAA1|30	ACAA1	30	0.855517	0.299353	0.419554	mRNA	3
ACAA2|10449	ACAA2	10449	0.577409	1.36e-10	1.42e-08	mRNA	6
ACACA|31	ACACA	31	1.85854	1.32e-05	0.000122067	mRNA	2
ACACB|32	ACACB	32	0.875929	0.251413	0.367504	mRNA	1
ACAD10|80724	ACAD10	80724	1.2437	0.116378	0.201293	mRNA	3
ACAD11|84129	ACAD11	84129	0.707603	2.02e-08	6.72e-07	mRNA	6
ACAD8|27034	ACAD8	27034	0.680803	0.0414389	0.0878416	mRNA	0
ACAD9|28976	ACAD9	28976	0.775729	0.2318	0.345348	mRNA	3
ACADL|33	ACADL	33	0.813105	4.37e-12	1.01e-09	mRNA	6
ACADM|34	ACADM	34	0.513716	2.46e-11	3.96e-09	mRNA	2
ACADS|35	ACADS	35	0.911248	0.379988	0.503174	mRNA	3
ACADSB|36	ACADSB	36	0.531872	1.41e-10	1.47e-08	mRNA	2
ACADVL|37	ACADVL	37	1.15149	0.282485	0.401822	mRNA	3
ACAN|176	ACAN	176	0.959258	0.442758	0.564518	mRNA	14
ACAP1|9744	ACAP1	9744	1.2635	0.00109895	0.00447315	mRNA	9
ACAP2|23527	ACAP2	23527	0.692437	0.0311716	0.0695696	mRNA	2
ACAP3|116983	ACAP3	116983	1.4372	0.000678705	0.0029893	mRNA	7
ACAT1|38	ACAT1	38	0.574336	2.77e-09	1.38e-07	mRNA	6
ACAT2|39	ACAT2	39	1.84532	0.000747651	0.00323477	mRNA	4
ACBD3|64746	ACBD3	64746	0.65871	0.00887737	0.0250394	mRNA	2
ACBD4|79777	ACBD4	79777	0.748436	0.00595533	0.0180767	mRNA	6
ACBD5|91452	ACBD5	91452	0.480028	3.77e-05	0.000283541	mRNA	2
ACBD6|84320	ACBD6	84320	0.930849	0.772113	0.841031	mRNA	4
ACBD7|414149	ACBD7	414149	1.37927	3.54e-05	0.000269202	mRNA	10
ACCN1|40	ACCN1	40	1.02428	0.361251	0.484506	mRNA	17
ACCN2|41	ACCN2	41	1.28643	7.41e-09	2.95e-07	mRNA	10
ACCN3|9311	ACCN3	9311	1.18467	0.000145155	0.000858409	mRNA	1
ACCN4|55515	ACCN4	55515	1.06178	0.017553	0.0438555	mRNA	1
ACCN5|51802	ACCN5	51802	1.0679	0.0418287	NA	mRNA	NA
ACCS|84680	ACCS	84680	1.15956	0.0833747	0.154151	mRNA	1
ACCSL|390110	ACCSL	390110	1.02706	0.266455	NA	mRNA	NA
ACD|65057	ACD	65057	1.67597	0.00345156	0.0115023	mRNA	3
ACE|1636	ACE	1636	0.731573	9.2e-05	0.000588834	mRNA	5
ACE2|59272	ACE2	59272	0.862412	4.72e-14	3.02e-11	mRNA	6
ACER1|125981	ACER1	125981	1.03891	0.0665973	0.12903	mRNA	0
ACER2|340485	ACER2	340485	0.662763	8.81e-11	1.02e-08	mRNA	2
ACER3|55331	ACER3	55331	0.850682	0.317879	0.438605	mRNA	11
ACHE|43	ACHE	43	1.25472	5.27e-06	5.8e-05	mRNA	3
ACIN1|22985	ACIN1	22985	1.68199	0.00126086	0.00501125	mRNA	1
ACLY|47	ACLY	47	0.504381	1.23e-06	1.78e-05	mRNA	2
ACMSD|130013	ACMSD	130013	0.905232	8.74e-06	8.76e-05	mRNA	6
ACN9|57001	ACN9	57001	1.04019	0.762707	0.834346	mRNA	0
ACO1|48	ACO1	48	0.576956	0.000280004	0.00145981	mRNA	2
ACO2|50	ACO2	50	0.55671	5.24e-06	5.78e-05	mRNA	6
ACOT1|641371	ACOT1	641371	0.947988	0.632779	0.733281	mRNA	30
ACOT11|26027	ACOT11	26027	0.917102	0.295168	0.414998	mRNA	0
ACOT12|134526	ACOT12	134526	1.01964	0.32798	0.449475	mRNA	0
ACOT13|55856	ACOT13	55856	0.752782	0.145635	0.240323	mRNA	4
ACOT2|10965	ACOT2	10965	0.90598	0.432704	0.554788	mRNA	30
ACOT4|122970	ACOT4	122970	0.755453	7.72e-05	0.00051238	mRNA	6
ACOT6|641372	ACOT6	641372	1.02507	0.579865	0.688029	mRNA	0
ACOT7|11332	ACOT7	11332	0.9224	0.412533	0.535302	mRNA	4
ACOT8|10005	ACOT8	10005	2.28778	1.14e-07	2.63e-06	mRNA	4
ACOT9|23597	ACOT9	23597	2.5016	1.91e-05	0.000163802	mRNA	10
ACOX1|51	ACOX1	51	0.36088	4.5e-06	5.09e-05	mRNA	0
ACOX2|8309	ACOX2	8309	0.791051	0.000122383	0.000744925	mRNA	6
ACOX3|8310	ACOX3	8310	1.77481	0.000867734	0.00366339	mRNA	3
ACOXL|55289	ACOXL	55289	1.06768	0.0194335	0.0475109	mRNA	0
ACP1|52	ACP1	52	0.69643	0.172816	0.274968	mRNA	0
ACP2|53	ACP2	53	2.15556	1.23e-05	0.000115216	mRNA	4
ACP5|54	ACP5	54	0.787997	0.000160968	0.000934162	mRNA	0
ACP6|51205	ACP6	51205	0.935427	0.593192	0.699293	mRNA	1
ACPL2|92370	ACPL2	92370	0.735466	0.0123449	0.0328263	mRNA	0
ACPP|55	ACPP	55	1.03118	0.552702	0.665041	mRNA	11
ACPT|93650	ACPT	93650	1.08752	0.00098812	NA	mRNA	NA
ACR|49	ACR	49	0.914511	0.00797189	0.0229483	mRNA	5
ACRBP|84519	ACRBP	84519	1.01719	0.872997	0.915162	mRNA	12
ACRC|93953	ACRC	93953	1.33177	3.9e-05	0.00029139	mRNA	1
ACRV1|56	ACRV1	56	1.04471	0.0782312	0.146723	mRNA	0
ACSBG1|23205	ACSBG1	23205	1.16601	0.0159972	0.0406581	mRNA	17
ACSBG2|81616	ACSBG2	81616	0.992351	0.797197	0.859886	mRNA	0
ACSF2|80221	ACSF2	80221	1.17524	0.0286098	0.0648768	mRNA	4
ACSF3|197322	ACSF3	197322	0.93796	0.574506	0.683364	mRNA	3
ACSL1|2180	ACSL1	2180	0.671673	5.98e-06	6.44e-05	mRNA	6
ACSL3|2181	ACSL3	2181	0.86089	0.432336	0.554493	mRNA	2
ACSL4|2182	ACSL4	2182	1.10325	0.543501	0.656938	mRNA	2
ACSL5|51703	ACSL5	51703	0.899846	0.282484	0.401822	mRNA	9
ACSL6|23305	ACSL6	23305	0.974734	0.50463	0.622586	mRNA	9
ACSM1|116285	ACSM1	116285	0.975167	0.513971	0.630627	mRNA	0
ACSM2A|123876	ACSM2A	123876	0.878732	2.29e-09	1.2e-07	mRNA	6
ACSM2B|348158	ACSM2B	348158	0.879418	6e-09	2.53e-07	mRNA	6
ACSM3|6296	ACSM3	6296	0.773292	0.000199747	0.00111347	mRNA	6
ACSM4|341392	ACSM4	341392	1.03654	0.205921	NA	mRNA	NA
ACSM5|54988	ACSM5	54988	0.766057	5.94e-09	2.51e-07	mRNA	6
ACSS1|84532	ACSS1	84532	0.861176	0.227694	0.340595	mRNA	6
ACSS2|55902	ACSS2	55902	0.967353	0.828951	0.883139	mRNA	4
ACSS3|79611	ACSS3	79611	0.80921	3.05e-06	3.73e-05	mRNA	2
ACTA1|58	ACTA1	58	1.05883	0.0600523	0.118718	mRNA	7
ACTA2|59	ACTA2	59	0.951695	0.515702	0.632249	mRNA	13
ACTB|60	ACTB	60	2.06184	1.91e-05	0.000164258	mRNA	4
ACTBL2|345651	ACTBL2	345651	1.05432	0.00322434	0.0108674	mRNA	12
ACTC1|70	ACTC1	70	0.975079	0.368745	0.491835	mRNA	13
ACTG1|71	ACTG1	71	1.74136	0.00335718	0.0112531	mRNA	4
ACTG2|72	ACTG2	72	0.950276	0.313015	0.43361	mRNA	13
ACTL6A|86	ACTL6A	86	1.5833	0.0464224	0.0963972	mRNA	0
ACTL6B|51412	ACTL6B	51412	1.04743	0.208528	NA	mRNA	NA
ACTL7A|10881	ACTL7A	10881	0.98579	0.684875	NA	mRNA	NA
ACTL7B|10880	ACTL7B	10880	1.01624	0.502666	NA	mRNA	NA
ACTL8|81569	ACTL8	81569	1.05336	0.00151287	NA	mRNA	NA
ACTL9|284382	ACTL9	284382	1.07193	0.0278582	NA	mRNA	NA
ACTN1|87	ACTN1	87	1.25283	0.0616287	0.121237	mRNA	13
ACTN2|88	ACTN2	88	1.18154	3.86e-06	4.5e-05	mRNA	0
ACTN3|89	ACTN3	89	1.01962	0.441372	0.563359	mRNA	0
ACTN4|81	ACTN4	81	0.765166	0.141421	0.235002	mRNA	3
ACTR10|55860	ACTR10	55860	0.565321	0.00498884	0.0155677	mRNA	21
ACTR1A|10121	ACTR1A	10121	2.24836	0.000543285	0.0025022	mRNA	4
ACTR1B|10120	ACTR1B	10120	1.06732	0.786576	0.852221	mRNA	3
ACTR2|10097	ACTR2	10097	0.715949	0.0745043	0.141075	mRNA	2
ACTR3|10096	ACTR3	10096	1.13868	0.596077	0.701973	mRNA	2
ACTR3B|57180	ACTR3B	57180	1.08568	0.613047	0.7169	mRNA	0
ACTR3C|653857	ACTR3C	653857	1.19797	0.0438354	0.0919542	mRNA	4
ACTR5|79913	ACTR5	79913	1.7206	0.0111587	0.0302177	mRNA	7
ACTR6|64431	ACTR6	64431	0.744863	0.234578	0.348695	mRNA	2
ACTR8|93973	ACTR8	93973	0.664502	0.0401135	0.0856204	mRNA	2
ACTRT1|139741	ACTRT1	139741	0.998394	0.958852	NA	mRNA	NA
ACTRT2|140625	ACTRT2	140625	1.10971	0.24759	NA	mRNA	NA
ACVR1|90	ACVR1	90	0.710996	0.134131	0.225226	mRNA	2
ACVR1B|91	ACVR1B	91	1.34692	0.0931201	0.16843	mRNA	0
ACVR1C|130399	ACVR1C	130399	1.19855	0.000636191	0.00283583	mRNA	9
ACVR2A|92	ACVR2A	92	0.398176	3.64e-07	6.68e-06	mRNA	18
ACVR2B|93	ACVR2B	93	0.696867	0.00482885	0.0151914	mRNA	8
ACVRL1|94	ACVRL1	94	0.65311	1.07e-05	0.000103581	mRNA	5
ACY1|95	ACY1	95	0.797311	0.0154175	0.0393956	mRNA	6
ACY3|91703	ACY3	91703	0.761536	1.71e-07	3.64e-06	mRNA	6
ACYP1|97	ACYP1	97	1.24598	0.0599267	0.118532	mRNA	1
ACYP2|98	ACYP2	98	1.56252	0.00105542	0.00432452	mRNA	20
ADA|100	ADA	100	1.31464	0.00012488	0.000758113	mRNA	4
ADAD1|132612	ADAD1	132612	0.99985	0.997943	NA	mRNA	NA
ADAD2|161931	ADAD2	161931	1.03154	0.122199	0.209356	mRNA	0
ADAL|161823	ADAL	161823	0.657743	0.0196249	0.0478853	mRNA	0
ADAM10|102	ADAM10	102	0.625607	1.37e-05	0.000125355	mRNA	2
ADAM11|4185	ADAM11	4185	1.3922	5.23e-07	8.96e-06	mRNA	7
ADAM12|8038	ADAM12	8038	1.16287	0.000401356	0.00195466	mRNA	13
ADAM15|8751	ADAM15	8751	1.67609	0.0020974	0.00761017	mRNA	3
ADAM17|6868	ADAM17	6868	0.824835	0.269903	0.387912	mRNA	2
ADAM18|8749	ADAM18	8749	0.963735	0.0177167	0.0441762	mRNA	0
ADAM19|8728	ADAM19	8728	1.40504	8.28e-05	0.000540835	mRNA	13
ADAM2|2515	ADAM2	2515	1.03061	0.423276	NA	mRNA	NA
ADAM20|8748	ADAM20	8748	1.04976	0.174972	0.277784	mRNA	1
ADAM21|8747	ADAM21	8747	0.951089	0.235863	0.350152	mRNA	0
ADAM21P1|145241	ADAM21P1	145241	1.0105	0.645125	0.743118	mRNA	8
ADAM22|53616	ADAM22	53616	0.740405	7.41e-08	1.87e-06	mRNA	2
ADAM23|8745	ADAM23	8745	0.985868	0.633342	0.733749	mRNA	13
ADAM28|10863	ADAM28	10863	0.976131	0.778234	0.845525	mRNA	11
ADAM29|11086	ADAM29	11086	0.99695	0.883155	0.922056	mRNA	1
ADAM30|11085	ADAM30	11085	1.04432	0.141057	NA	mRNA	NA
ADAM32|203102	ADAM32	203102	1.10791	0.00898986	0.0252996	mRNA	1
ADAM33|80332	ADAM33	80332	1.09426	0.00252484	0.00887579	mRNA	7
ADAM3A|1587	ADAM3A	1587	1.00572	0.951443	NA	mRNA	NA
ADAM5P|255926	ADAM5P	255926	1.04678	0.116286	NA	mRNA	NA
ADAM6|8755	ADAM6	8755	1.12307	0.00143368	0.00555227	mRNA	9
ADAM7|8756	ADAM7	8756	1.02486	0.196491	NA	mRNA	NA
ADAM8|101	ADAM8	101	1.48522	6.05e-11	7.83e-09	mRNA	12
ADAM9|8754	ADAM9	8754	0.944115	0.626642	0.728468	mRNA	2
ADAMDEC1|27299	ADAMDEC1	27299	1.02829	0.449296	0.570749	mRNA	11
ADAMTS1|9510	ADAMTS1	9510	1.1253	0.219767	0.331691	mRNA	5
ADAMTS10|81794	ADAMTS10	81794	1.26533	0.000854318	0.00361507	mRNA	7
ADAMTS12|81792	ADAMTS12	81792	1.03593	0.461557	0.582424	mRNA	13
ADAMTS13|11093	ADAMTS13	11093	1.29014	0.000234499	0.00126569	mRNA	1
ADAMTS14|140766	ADAMTS14	140766	1.37082	5.45e-12	1.24e-09	mRNA	17
ADAMTS15|170689	ADAMTS15	170689	0.973607	0.649178	0.746443	mRNA	0
ADAMTS16|170690	ADAMTS16	170690	0.945668	0.0279521	0.0637005	mRNA	0
ADAMTS17|170691	ADAMTS17	170691	0.995256	0.956739	0.971939	mRNA	1
ADAMTS18|170692	ADAMTS18	170692	0.958571	0.400329	0.52306	mRNA	5
ADAMTS19|171019	ADAMTS19	171019	1.0016	0.93916	NA	mRNA	NA
ADAMTS2|9509	ADAMTS2	9509	1.06446	0.386506	0.509502	mRNA	13
ADAMTS20|80070	ADAMTS20	80070	1.01569	0.400888	0.523599	mRNA	0
ADAMTS3|9508	ADAMTS3	9508	1.22656	0.00385753	0.012615	mRNA	13
ADAMTS4|9507	ADAMTS4	9507	1.21231	0.00486572	0.0152743	mRNA	14
ADAMTS5|11096	ADAMTS5	11096	0.823474	0.0293476	0.0661691	mRNA	5
ADAMTS6|11174	ADAMTS6	11174	1.2168	0.00404072	0.0130949	mRNA	1
ADAMTS7|11173	ADAMTS7	11173	1.0371	0.684578	0.773847	mRNA	14
ADAMTS8|11095	ADAMTS8	11095	0.997614	0.972742	0.9828	mRNA	14
ADAMTS9|56999	ADAMTS9	56999	1.20341	0.120897	0.207697	mRNA	0
ADAMTSL1|92949	ADAMTSL1	92949	0.953015	0.431234	0.553316	mRNA	13
ADAMTSL2|9719	ADAMTSL2	9719	0.920809	0.215606	0.327079	mRNA	14
ADAMTSL3|57188	ADAMTSL3	57188	0.817325	0.000604253	0.00272641	mRNA	5
ADAMTSL4|54507	ADAMTSL4	54507	1.3773	9.81e-07	1.48e-05	mRNA	3
ADAMTSL5|339366	ADAMTSL5	339366	1.28166	8.19e-06	8.33e-05	mRNA	3
ADAP1|11033	ADAP1	11033	0.897946	0.230263	0.343532	mRNA	3
ADAP2|55803	ADAP2	55803	1.20326	0.181723	0.286076	mRNA	11
ADAR|103	ADAR	103	0.814614	0.390852	0.513757	mRNA	2
ADARB1|104	ADARB1	104	0.847396	0.161782	0.261499	mRNA	5
ADARB2|105	ADARB2	105	0.963297	0.0508964	0.103971	mRNA	0
ADAT1|23536	ADAT1	23536	0.785797	0.0508686	0.103922	mRNA	2
ADAT2|134637	ADAT2	134637	1.4639	5.83e-05	0.000405791	mRNA	1
ADAT3|113179	ADAT3	113179	1.3394	0.00370829	0.0121969	mRNA	3
ADC|113451	ADC	113451	1.16611	0.262299	0.379718	mRNA	7
ADCK1|57143	ADCK1	57143	2.02353	4.3e-08	1.21e-06	mRNA	3
ADCK2|90956	ADCK2	90956	0.98947	0.952078	0.968749	mRNA	3
ADCK4|79934	ADCK4	79934	1.74822	0.00170202	0.00640506	mRNA	3
ADCK5|203054	ADCK5	203054	1.81978	4.51e-08	1.26e-06	mRNA	3
ADCY1|107	ADCY1	107	0.81925	0.00246176	0.00869364	mRNA	5
ADCY10|55811	ADCY10	55811	1.09087	0.064927	0.126497	mRNA	1
ADCY2|108	ADCY2	108	0.912159	0.000435578	0.00208863	mRNA	0
ADCY3|109	ADCY3	109	1.42851	0.0152513	0.0390941	mRNA	14
ADCY4|196883	ADCY4	196883	0.884991	0.132529	0.223135	mRNA	5
ADCY5|111	ADCY5	111	0.813264	1.15e-10	1.26e-08	mRNA	6
ADCY6|112	ADCY6	112	1.14557	0.415573	0.538047	mRNA	7
ADCY7|113	ADCY7	113	1.29716	0.00962338	0.0267626	mRNA	11
ADCY8|114	ADCY8	114	0.982025	0.196451	0.303759	mRNA	0
ADCY9|115	ADCY9	115	0.429964	1.07e-09	6.64e-08	mRNA	6
ADCYAP1|116	ADCYAP1	116	0.880372	6.83e-05	0.000462073	mRNA	5
ADCYAP1R1|117	ADCYAP1R1	117	0.974815	0.202308	0.310947	mRNA	0
ADD1|118	ADD1	118	0.396811	0.00052619	0.00243577	mRNA	5
ADD2|119	ADD2	119	1.12543	0.00716013	0.021	mRNA	12
ADD3|120	ADD3	120	0.415618	2.56e-09	1.31e-07	mRNA	2
ADH1A|124	ADH1A	124	0.990355	0.622292	0.724757	mRNA	13
ADH1B|125	ADH1B	125	0.97076	0.284123	0.403693	mRNA	13
ADH1C|126	ADH1C	126	1.03908	0.18718	0.292759	mRNA	0
ADH4|127	ADH4	127	1.03141	0.081744	0.151891	mRNA	0
ADH5|128	ADH5	128	0.313195	1.33e-09	7.87e-08	mRNA	6
ADH6|130	ADH6	130	0.862552	4.85e-07	8.44e-06	mRNA	6
ADH7|131	ADH7	131	1.07373	0.000556983	NA	mRNA	NA
ADHFE1|137872	ADHFE1	137872	0.962582	0.658336	0.753326	mRNA	1
ADI1|55256	ADI1	55256	0.988209	0.933845	0.957021	mRNA	0
ADIG|149685	ADIG	149685	0.976324	0.436377	NA	mRNA	NA
ADIPOQ|9370	ADIPOQ	9370	1.02046	0.215486	0.326977	mRNA	0
ADIPOR1|51094	ADIPOR1	51094	0.567107	0.0670479	0.129711	mRNA	0
ADIPOR2|79602	ADIPOR2	79602	1.65614	0.0660016	0.128182	mRNA	0
ADK|132	ADK	132	1.08313	0.674175	0.76566	mRNA	20
ADM|133	ADM	133	0.970175	0.739215	0.815975	mRNA	0
ADM2|79924	ADM2	79924	0.765273	0.000646795	0.00287009	mRNA	6
ADNP|23394	ADNP	23394	0.689591	0.141508	0.235118	mRNA	2
ADNP2|22850	ADNP2	22850	0.727702	0.085195	0.156916	mRNA	2
ADO|84890	ADO	84890	0.80712	0.433021	0.555091	mRNA	2
ADORA1|134	ADORA1	134	1.15064	0.00404552	0.0131043	mRNA	0
ADORA2A|135	ADORA2A	135	0.979584	0.853286	0.901395	mRNA	5
ADORA2B|136	ADORA2B	136	1.51665	9.11e-08	2.18e-06	mRNA	17
ADORA3|140	ADORA3	140	0.90664	0.23412	0.348236	mRNA	11
ADPGK|83440	ADPGK	83440	3.56781	3.26e-08	9.82e-07	mRNA	12
ADPRH|141	ADPRH	141	0.43678	8.24e-07	1.29e-05	mRNA	5
ADPRHL1|113622	ADPRHL1	113622	1.36332	3.67e-06	4.32e-05	mRNA	3
ADPRHL2|54936	ADPRHL2	54936	1.41972	0.0307588	0.0687934	mRNA	4
ADRA1A|148	ADRA1A	148	0.92517	0.0217986	0.0521496	mRNA	5
ADRA1B|147	ADRA1B	147	0.853666	0.0626984	0.12296	mRNA	14
ADRA1D|146	ADRA1D	146	1.06205	0.0445993	0.0933008	mRNA	17
ADRA2A|150	ADRA2A	150	1.03748	0.449637	0.571023	mRNA	13
ADRA2B|151	ADRA2B	151	0.876001	0.0391836	0.0840002	mRNA	5
ADRA2C|152	ADRA2C	152	0.96048	0.394363	0.517222	mRNA	3
ADRB1|153	ADRB1	153	1.09287	0.110041	0.192606	mRNA	0
ADRB2|154	ADRB2	154	0.732563	6.06e-05	0.000417953	mRNA	11
ADRB3|155	ADRB3	155	1.07724	0.000964532	0.00401483	mRNA	7
ADRBK1|156	ADRBK1	156	2.02049	0.000151084	0.000886327	mRNA	7
ADRBK2|157	ADRBK2	157	1.19331	0.212651	0.323522	mRNA	11
ADRM1|11047	ADRM1	11047	2.50831	6.27e-10	4.43e-08	mRNA	4
ADSL|158	ADSL	158	1.13674	0.622511	0.72493	mRNA	16
ADSS|159	ADSS	159	0.924246	0.721282	0.802329	mRNA	2
ADSSL1|122622	ADSSL1	122622	0.923421	0.0994482	0.177541	mRNA	5
AEBP1|165	AEBP1	165	1.11765	0.0441327	0.0924792	mRNA	13
AEBP2|121536	AEBP2	121536	0.907407	0.718263	0.800126	mRNA	2
AEN|64782	AEN	64782	0.99258	0.960724	0.975042	mRNA	26
AES|166	AES	166	1.63968	0.00149217	0.00573365	mRNA	3
AFAP1|60312	AFAP1	60312	0.853707	0.25666	0.373399	mRNA	2
AFAP1L1|134265	AFAP1L1	134265	0.659572	6.19e-05	0.000425609	mRNA	5
AFAP1L2|84632	AFAP1L2	84632	0.935338	0.508778	0.626263	mRNA	14
AFARP1|246182	AFARP1	246182	1.09037	0.302322	0.42292	mRNA	1
AFF1|4299	AFF1	4299	0.588287	0.000210138	0.00115621	mRNA	8
AFF2|2334	AFF2	2334	0.812735	0.0035114	0.0116636	mRNA	2
AFF3|3899	AFF3	3899	0.752536	4.36e-06	4.96e-05	mRNA	2
AFF4|27125	AFF4	27125	0.546871	3.74e-05	0.000281509	mRNA	2
AFG3L1|172	AFG3L1	172	1.48683	1.51e-06	2.1e-05	mRNA	1
AFG3L2|10939	AFG3L2	10939	0.515461	6.75e-07	1.09e-05	mRNA	2
AFM|173	AFM	173	0.921294	3.43e-07	6.35e-06	mRNA	6
AFMID|125061	AFMID	125061	0.982262	0.90837	0.939592	mRNA	3
AFP|174	AFP	174	1.04215	0.0424714	0.0896253	mRNA	0
AFTPH|54812	AFTPH	54812	0.357037	1.97e-10	1.87e-08	mRNA	6
AG2|387763	AG2	387763	1.13935	0.064181	0.125265	mRNA	14
AGA|175	AGA	175	0.78581	0.241867	0.357275	mRNA	0
AGAP1|116987	AGAP1	116987	0.538051	8.04e-06	8.22e-05	mRNA	2
AGAP11|119385	AGAP11	119385	1.00032	0.995521	0.997403	mRNA	1
AGAP2|116986	AGAP2	116986	1.29745	0.00728697	0.0213085	mRNA	9
AGAP3|116988	AGAP3	116988	2.69379	1.1e-08	4.05e-07	mRNA	7
AGAP4|119016	AGAP4	119016	1.42295	2.52e-06	3.17e-05	mRNA	1
AGAP5|729092	AGAP5	729092	1.21681	0.0106041	0.0289752	mRNA	1
AGAP6|414189	AGAP6	414189	1.3704	1.17e-06	1.72e-05	mRNA	1
AGAP7|653268	AGAP7	653268	1.25896	1.26e-05	0.000117436	mRNA	1
AGAP8|728404	AGAP8	728404	1.30518	4.07e-06	4.69e-05	mRNA	1
AGBL1|123624	AGBL1	123624	1.01216	0.565885	0.676459	mRNA	1
AGBL2|79841	AGBL2	79841	1.35717	1.13e-05	0.00010804	mRNA	1
AGBL3|340351	AGBL3	340351	0.898819	0.177572	0.281052	mRNA	0
AGBL4|84871	AGBL4	84871	0.838218	6.81e-06	7.17e-05	mRNA	6
AGBL5|60509	AGBL5	60509	0.9752	0.88599	0.923719	mRNA	3
AGER|177	AGER	177	1.27883	4.72e-05	0.000342898	mRNA	1
AGFG1|3267	AGFG1	3267	1.05055	0.813117	0.872174	mRNA	2
AGFG2|3268	AGFG2	3268	0.780932	0.100398	0.178802	mRNA	5
AGGF1|55109	AGGF1	55109	0.350537	1.95e-06	2.59e-05	mRNA	2
AGK|55750	AGK	55750	3.1933	1.2e-07	2.73e-06	mRNA	1
AGL|178	AGL	178	0.537373	8.37e-05	0.000546025	mRNA	2
AGMAT|79814	AGMAT	79814	0.782947	6.45e-07	1.06e-05	mRNA	6
AGPAT1|10554	AGPAT1	10554	0.895922	0.697693	0.784189	mRNA	3
AGPAT2|10555	AGPAT2	10555	1.38828	0.00332605	0.0111637	mRNA	3
AGPAT3|56894	AGPAT3	56894	0.65849	0.0120837	0.0322751	mRNA	6
AGPAT4|56895	AGPAT4	56895	1.47284	0.00330093	0.0110888	mRNA	1
AGPAT5|55326	AGPAT5	55326	0.747963	0.0404476	0.0861866	mRNA	2
AGPAT6|137964	AGPAT6	137964	1.41618	0.0355875	0.0775954	mRNA	3
AGPAT9|84803	AGPAT9	84803	0.731584	2.12e-06	2.78e-05	mRNA	6
AGPHD1|123688	AGPHD1	123688	0.95317	0.738194	0.815318	mRNA	0
AGPS|8540	AGPS	8540	0.389321	1.46e-07	3.2e-06	mRNA	2
AGR2|10551	AGR2	10551	1.03774	0.020259	0.0491577	mRNA	0
AGR3|155465	AGR3	155465	1.05981	0.000253924	0.0013475	mRNA	0
AGRN|375790	AGRN	375790	1.00914	0.946181	0.964751	mRNA	3
AGRP|181	AGRP	181	1.02487	0.230439	0.343702	mRNA	0
AGT|183	AGT	183	0.826138	0.000982012	0.00407343	mRNA	6
AGTPBP1|23287	AGTPBP1	23287	0.721638	0.0542429	0.109596	mRNA	2
AGTR1|185	AGTR1	185	0.834807	7.26e-06	7.55e-05	mRNA	5
AGTR2|186	AGTR2	186	0.995218	0.793601	0.857552	mRNA	13
AGTRAP|57085	AGTRAP	57085	1.53188	0.00248005	0.00874549	mRNA	3
AGXT|189	AGXT	189	0.890235	2.92e-06	3.59e-05	mRNA	6
AGXT2|64902	AGXT2	64902	0.870864	2.11e-11	3.47e-09	mRNA	6
AGXT2L1|64850	AGXT2L1	64850	0.986533	0.401438	0.524094	mRNA	0
AGXT2L2|85007	AGXT2L2	85007	1.04914	0.713542	0.796704	mRNA	7
AHCTF1|25909	AHCTF1	25909	0.923171	0.728787	0.808123	mRNA	8
AHCY|191	AHCY	191	1.03815	0.811898	0.871375	mRNA	4
AHCYL1|10768	AHCYL1	10768	0.645217	0.0741746	0.140537	mRNA	2
AHCYL2|23382	AHCYL2	23382	0.835905	0.0880178	0.16106	mRNA	0
AHDC1|27245	AHDC1	27245	1.07978	0.614326	0.71806	mRNA	7
AHI1|54806	AHI1	54806	1.75127	1.79e-05	0.000156282	mRNA	1
AHNAK|79026	AHNAK	79026	0.736203	0.010346	0.0284106	mRNA	8
AHNAK2|113146	AHNAK2	113146	1.06882	0.242157	0.357588	mRNA	0
AHR|196	AHR	196	0.76219	0.018996	0.0466732	mRNA	2
AHRR|57491	AHRR	57491	1.12975	0.0270724	0.0620191	mRNA	0
AHSA1|10598	AHSA1	10598	1.94655	0.000270504	0.00141834	mRNA	30
AHSA2|130872	AHSA2	130872	1.28304	8.26e-05	0.000539779	mRNA	1
AHSG|197	AHSG	197	1.01083	0.550825	0.663313	mRNA	0
AHSP|51327	AHSP	51327	0.995194	0.786594	0.852221	mRNA	0
AICDA|57379	AICDA	57379	1.03728	0.438275	0.560366	mRNA	0
AIDA|64853	AIDA	64853	1.42204	0.0758981	0.143182	mRNA	20
AIF1|199	AIF1	199	1.20553	0.0671187	0.129811	mRNA	11
AIF1L|83543	AIF1L	83543	0.851145	0.000299768	0.00154376	mRNA	6
AIFM1|9131	AIFM1	9131	0.732026	0.00628287	0.018863	mRNA	6
AIFM2|84883	AIFM2	84883	1.50754	0.00248069	0.00874549	mRNA	4
AIFM3|150209	AIFM3	150209	1.32957	1.24e-05	0.000115636	mRNA	7
AIG1|51390	AIG1	51390	0.75967	0.0262229	0.060402	mRNA	6
AIM1|202	AIM1	202	0.882808	0.28524	0.404779	mRNA	0
AIM1L|55057	AIM1L	55057	1.16387	5.09e-05	0.000363793	mRNA	4
AIM2|9447	AIM2	9447	1.2394	1.53e-05	0.000137349	mRNA	9
AIMP1|9255	AIMP1	9255	0.79244	0.458114	0.578906	mRNA	0
AIMP2|7965	AIMP2	7965	1.18633	0.317975	0.438666	mRNA	4
AIP|9049	AIP	9049	1.46566	0.0168719	0.0424695	mRNA	3
AIPL1|23746	AIPL1	23746	1.06147	0.00190656	0.00703261	mRNA	1
AIRE|326	AIRE	326	1.0358	0.0812403	0.151108	mRNA	1
AJAP1|55966	AJAP1	55966	0.791753	1.01e-13	5.55e-11	mRNA	6
AK1|203	AK1	203	1.57571	0.00029872	0.00153932	mRNA	3
AK2|204	AK2	204	1.30437	0.204266	0.313275	mRNA	4
AK3|50808	AK3	50808	0.669595	0.0292267	0.0659382	mRNA	2
AK3L1|205	AK3L1	205	0.602393	9.13e-06	9.08e-05	mRNA	2
AK5|26289	AK5	26289	1.0244	0.548388	0.661249	mRNA	13
AK7|122481	AK7	122481	0.889232	0.000813065	0.00347144	mRNA	2
AKAP1|8165	AKAP1	8165	0.66509	0.0473479	0.0980087	mRNA	0
AKAP10|11216	AKAP10	11216	0.548679	0.000511202	0.00237805	mRNA	2
AKAP11|11215	AKAP11	11215	0.571632	0.000116479	0.00071544	mRNA	2
AKAP12|9590	AKAP12	9590	0.811278	0.00318117	0.0107495	mRNA	2
AKAP13|11214	AKAP13	11214	0.732831	0.0482038	0.0994366	mRNA	8
AKAP14|158798	AKAP14	158798	1.01333	0.578818	NA	mRNA	NA
AKAP2|11217	AKAP2	11217	0.928096	0.0381813	0.0822226	mRNA	2
AKAP3|10566	AKAP3	10566	0.779995	0.00762367	0.0221287	mRNA	0
AKAP4|8852	AKAP4	8852	0.946276	0.0131091	0.034502	mRNA	0
AKAP5|9495	AKAP5	9495	1.09845	0.25403	0.370414	mRNA	9
AKAP6|9472	AKAP6	9472	0.678191	3.02e-11	4.68e-09	mRNA	18
AKAP7|9465	AKAP7	9465	0.822983	0.252377	0.368571	mRNA	23
AKAP8|10270	AKAP8	10270	1.14531	0.426613	0.548639	mRNA	1
AKAP8L|26993	AKAP8L	26993	2.30652	3.54e-09	1.65e-07	mRNA	7
AKAP9|10142	AKAP9	10142	0.738158	0.0139895	0.0364051	mRNA	8
AKD1|221264	AKD1	221264	0.845314	0.150012	0.246056	mRNA	8
AKIRIN1|79647	AKIRIN1	79647	0.910522	0.567846	0.678092	mRNA	2
AKIRIN2|55122	AKIRIN2	55122	2.12777	0.00180138	0.00671659	mRNA	0
AKNA|80709	AKNA	80709	1.20786	0.0690793	0.132802	mRNA	9
AKNAD1|254268	AKNAD1	254268	1.07781	0.00044505	0.00212628	mRNA	0
AKR1A1|10327	AKR1A1	10327	0.89368	0.467558	0.588302	mRNA	4
AKR1B1|231	AKR1B1	231	1.06756	0.390398	0.51338	mRNA	0
AKR1B10|57016	AKR1B10	57016	1.06993	0.000483776	0.00227228	mRNA	4
AKR1B15|441282	AKR1B15	441282	1.07896	1.62e-06	NA	mRNA	NA
AKR1C1|1645	AKR1C1	1645	0.78995	3.69e-05	0.000278497	mRNA	6
AKR1C2|1646	AKR1C2	1646	0.919266	0.232876	0.346651	mRNA	6
AKR1C3|8644	AKR1C3	8644	0.832441	0.0212349	0.0510895	mRNA	6
AKR1C4|1109	AKR1C4	1109	0.931367	9.44e-05	0.000601443	mRNA	0
AKR1CL1|340811	AKR1CL1	340811	0.975956	0.194102	0.300921	mRNA	1
AKR1D1|6718	AKR1D1	6718	1.03554	0.0531032	0.107673	mRNA	0
AKR1E2|83592	AKR1E2	83592	1.0487	0.522864	0.63865	mRNA	0
AKR7A2|8574	AKR7A2	8574	0.656405	0.000355046	0.00177639	mRNA	3
AKR7A3|22977	AKR7A3	22977	0.833042	1.52e-05	0.000136675	mRNA	6
AKR7L|246181	AKR7L	246181	0.916626	0.142507	0.236391	mRNA	7
AKT1|207	AKT1	207	1.55458	0.0644608	0.125715	mRNA	3
AKT1S1|84335	AKT1S1	84335	2.12556	1.86e-05	0.000160254	mRNA	3
AKT2|208	AKT2	208	2.74271	0.000105297	0.000657196	mRNA	3
AKT3|10000	AKT3	10000	0.641014	1.37e-06	1.94e-05	mRNA	18
AKTIP|64400	AKTIP	64400	0.385195	4.21e-06	4.82e-05	mRNA	6
ALAD|210	ALAD	210	0.405113	6.27e-07	1.03e-05	mRNA	6
ALAS1|211	ALAS1	211	0.789232	0.309251	0.429862	mRNA	0
ALAS2|212	ALAS2	212	1.01956	0.536534	0.650487	mRNA	0
ALB|213	ALB	213	0.941596	0.11605	0.200802	mRNA	0
ALCAM|214	ALCAM	214	0.708297	0.00479873	0.0151174	mRNA	2
ALDH16A1|126133	ALDH16A1	126133	1.93167	7.91e-05	0.00052197	mRNA	3
ALDH18A1|5832	ALDH18A1	5832	1.56595	0.00224485	0.00805202	mRNA	4
ALDH1A1|216	ALDH1A1	216	0.720296	1.78e-07	3.76e-06	mRNA	6
ALDH1A2|8854	ALDH1A2	8854	0.985773	0.768948	0.838844	mRNA	0
ALDH1A3|220	ALDH1A3	220	1.18317	0.00252088	0.00886638	mRNA	13
ALDH1B1|219	ALDH1B1	219	0.723666	0.00164448	0.00622341	mRNA	0
ALDH1L1|10840	ALDH1L1	10840	0.85293	1.54e-07	3.36e-06	mRNA	6
ALDH1L2|160428	ALDH1L2	160428	1.31347	5.89e-05	0.00040915	mRNA	13
ALDH2|217	ALDH2	217	0.695868	0.0027323	0.00949359	mRNA	6
ALDH3A1|218	ALDH3A1	218	1.04422	0.488623	0.608057	mRNA	3
ALDH3A2|224	ALDH3A2	224	0.542265	9.76e-11	1.11e-08	mRNA	6
ALDH3B1|221	ALDH3B1	221	1.12837	0.291491	0.411338	mRNA	3
ALDH3B2|222	ALDH3B2	222	1.0411	0.384214	0.507301	mRNA	0
ALDH4A1|8659	ALDH4A1	8659	0.852905	0.0122025	0.032523	mRNA	6
ALDH5A1|7915	ALDH5A1	7915	0.821595	0.0720922	0.137405	mRNA	6
ALDH6A1|4329	ALDH6A1	4329	0.6728	1.32e-10	1.4e-08	mRNA	2
ALDH7A1|501	ALDH7A1	501	0.524472	3.12e-05	0.000243203	mRNA	6
ALDH8A1|64577	ALDH8A1	64577	0.867109	1.32e-05	0.000121611	mRNA	6
ALDH9A1|223	ALDH9A1	223	0.533672	0.00014882	0.000875096	mRNA	6
ALDOA|226	ALDOA	226	1.102	0.515065	0.631716	mRNA	3
ALDOB|229	ALDOB	229	0.855523	2.93e-08	9.01e-07	mRNA	6
ALDOC|230	ALDOC	230	0.938391	0.2936	0.413332	mRNA	0
ALG1|56052	ALG1	56052	1.53182	0.0342312	0.0751438	mRNA	4
ALG10|84920	ALG10	84920	0.675736	0.00424904	0.0136607	mRNA	2
ALG10B|144245	ALG10B	144245	0.958975	0.800431	0.862564	mRNA	2
ALG11|440138	ALG11	440138	1.04221	0.76138	0.833327	mRNA	0
ALG12|79087	ALG12	79087	1.57259	0.0193724	0.047391	mRNA	3
ALG13|79868	ALG13	79868	2.19209	5.01e-05	0.000359212	mRNA	1
ALG14|199857	ALG14	199857	0.730504	0.097912	0.175378	mRNA	4
ALG1L|200810	ALG1L	200810	1.02146	0.509138	0.626594	mRNA	0
ALG1L2|644974	ALG1L2	644974	1.02589	0.342743	NA	mRNA	NA
ALG2|85365	ALG2	85365	0.554259	0.0017253	0.00647411	mRNA	0
ALG3|10195	ALG3	10195	1.974	5.25e-09	2.27e-07	mRNA	4
ALG5|29880	ALG5	29880	0.581379	0.0157821	0.0401994	mRNA	20
ALG6|29929	ALG6	29929	1.47327	0.0883771	0.161599	mRNA	0
ALG8|79053	ALG8	79053	1.7092	0.0282926	0.0643134	mRNA	20
ALG9|79796	ALG9	79796	1.29148	0.452542	0.573549	mRNA	0
ALK|238	ALK	238	0.965901	0.24491	0.360298	mRNA	11
ALKBH1|8846	ALKBH1	8846	0.669003	0.0549909	0.110742	mRNA	30
ALKBH2|121642	ALKBH2	121642	1.28958	0.0477618	0.0987023	mRNA	16
ALKBH3|221120	ALKBH3	221120	2.64555	0.00030777	0.00157768	mRNA	4
ALKBH4|54784	ALKBH4	54784	1.35331	0.110168	0.192776	mRNA	3
ALKBH5|54890	ALKBH5	54890	0.950909	0.850285	0.899054	mRNA	3
ALKBH6|84964	ALKBH6	84964	1.73802	5.88e-06	6.35e-05	mRNA	3
ALKBH7|84266	ALKBH7	84266	1.363	0.00640813	0.0191691	mRNA	4
ALKBH8|91801	ALKBH8	91801	0.691709	0.0670181	0.129663	mRNA	2
ALLC|55821	ALLC	55821	1.01682	0.389689	0.512668	mRNA	1
ALMS1|7840	ALMS1	7840	0.649321	0.00784627	0.0226554	mRNA	2
ALMS1P|200420	ALMS1P	200420	0.922603	0.0168022	0.0423251	mRNA	8
ALOX12|239	ALOX12	239	1.30407	0.0106087	0.0289818	mRNA	7
ALOX12B|242	ALOX12B	242	0.952198	0.0576344	0.114963	mRNA	0
ALOX12P2|245	ALOX12P2	245	1.10064	0.00200668	0.00733607	mRNA	7
ALOX15|246	ALOX15	246	0.994967	0.825831	0.880974	mRNA	0
ALOX15B|247	ALOX15B	247	1.01264	0.756966	0.829848	mRNA	11
ALOX5|240	ALOX5	240	1.18486	0.0111356	0.0301711	mRNA	12
ALOX5AP|241	ALOX5AP	241	1.12955	0.14595	0.240755	mRNA	11
ALOXE3|59344	ALOXE3	59344	1.07066	0.00344451	0.0114829	mRNA	0
ALPI|248	ALPI	248	0.949909	0.00153758	0.00588596	mRNA	6
ALPK1|80216	ALPK1	80216	1.79183	0.000443609	0.00212161	mRNA	1
ALPK2|115701	ALPK2	115701	0.887485	0.128281	0.217618	mRNA	6
ALPK3|57538	ALPK3	57538	0.9245	0.186058	0.291353	mRNA	5
ALPL|249	ALPL	249	0.901398	0.0198375	0.0483226	mRNA	6
ALPP|250	ALPP	250	1.03565	0.0847234	NA	mRNA	NA
ALPPL2|251	ALPPL2	251	0.989457	0.733367	NA	mRNA	NA
ALS2|57679	ALS2	57679	0.753863	0.163106	0.263161	mRNA	2
ALS2CL|259173	ALS2CL	259173	1.30926	3.81e-05	0.000285661	mRNA	7
ALS2CR11|151254	ALS2CR11	151254	1.10183	0.0709278	0.135579	mRNA	15
ALS2CR12|130540	ALS2CR12	130540	1.01991	0.593364	0.699379	mRNA	1
ALS2CR4|65062	ALS2CR4	65062	1.14463	0.432402	0.554505	mRNA	2
ALS2CR8|79800	ALS2CR8	79800	0.905482	0.419579	0.54215	mRNA	19
ALX1|8092	ALX1	8092	1.03082	0.144245	0.238586	mRNA	0
ALX3|257	ALX3	257	1.09401	0.493764	0.612297	mRNA	7
ALX4|60529	ALX4	60529	0.996368	0.853716	0.90171	mRNA	0
AMAC1|146861	AMAC1	146861	1.05087	0.00614968	0.0185521	mRNA	1
AMAC1L2|83650	AMAC1L2	83650	1.10205	0.00221804	0.00798061	mRNA	7
AMAC1L3|643664	AMAC1L3	643664	0.957748	0.0325894	0.072132	mRNA	1
AMACR|23600	AMACR	23600	0.828386	0.0341031	0.0749044	mRNA	6
AMBN|258	AMBN	258	1.05802	0.0850295	NA	mRNA	NA
AMBP|259	AMBP	259	0.967877	0.421035	0.543546	mRNA	0
AMBRA1|55626	AMBRA1	55626	0.992824	0.980281	0.988066	mRNA	24
AMD1|262	AMD1	262	0.470985	1.82e-08	6.16e-07	mRNA	2
AMDHD1|144193	AMDHD1	144193	0.753543	6.85e-10	4.71e-08	mRNA	6
AMDHD2|51005	AMDHD2	51005	1.03827	0.690515	0.778823	mRNA	3
AMELX|265	AMELX	265	0.993026	0.892455	NA	mRNA	NA
AMELY|266	AMELY	266	0.986938	0.803092	NA	mRNA	NA
AMFR|267	AMFR	267	1.10622	0.648588	0.746139	mRNA	0
AMH|268	AMH	268	1.12922	0.00156642	0.00597772	mRNA	7
AMHR2|269	AMHR2	269	1.00176	0.931829	0.955702	mRNA	0
AMICA1|120425	AMICA1	120425	1.00248	0.98025	0.988066	mRNA	12
AMIGO1|57463	AMIGO1	57463	0.757622	8.58e-06	8.63e-05	mRNA	2
AMIGO2|347902	AMIGO2	347902	1.24144	0.0503764	0.103054	mRNA	13
AMIGO3|386724	AMIGO3	386724	1.78371	4.38e-08	1.23e-06	mRNA	7
AMMECR1|9949	AMMECR1	9949	2.05093	0.000179088	0.00101998	mRNA	10
AMMECR1L|83607	AMMECR1L	83607	1.19569	0.535146	0.64929	mRNA	8
AMN|81693	AMN	81693	0.849209	3.67e-06	4.32e-05	mRNA	6
AMN1|196394	AMN1	196394	2.1034	0.000508701	0.00236915	mRNA	0
AMOT|154796	AMOT	154796	0.599844	1.63e-12	4.57e-10	mRNA	2
AMOTL1|154810	AMOTL1	154810	0.668216	0.000246231	0.00131484	mRNA	2
AMOTL2|51421	AMOTL2	51421	0.906616	0.35832	0.481542	mRNA	0
AMPD1|270	AMPD1	270	1.01462	0.450004	0.5714	mRNA	9
AMPD2|271	AMPD2	271	2.40494	2.78e-06	3.44e-05	mRNA	3
AMPD3|272	AMPD3	272	1.35253	0.00485974	0.0152625	mRNA	11
AMPH|273	AMPH	273	1.08358	0.162614	0.262537	mRNA	14
AMT|275	AMT	275	0.919237	0.271969	0.390006	mRNA	7
AMTN|401138	AMTN	401138	1.06597	0.177311	NA	mRNA	NA
AMY1A|276	AMY1A	276	1.05034	0.0762064	0.14362	mRNA	1
AMY2A|279	AMY2A	279	1.00733	0.768548	0.838474	mRNA	1
AMY2B|280	AMY2B	280	1.13321	0.0219508	0.0524544	mRNA	1
AMZ1|155185	AMZ1	155185	1.10402	0.0192115	0.0470971	mRNA	10
AMZ2|51321	AMZ2	51321	1.97323	0.00423283	0.0136134	mRNA	4
AMZ2P1|201283	AMZ2P1	201283	2.03133	1.9e-06	2.53e-05	mRNA	1
ANAPC1|64682	ANAPC1	64682	0.817831	0.145971	0.240776	mRNA	2
ANAPC10|10393	ANAPC10	10393	1.19582	0.468549	0.589285	mRNA	20
ANAPC11|51529	ANAPC11	51529	1.97871	8.18e-07	1.28e-05	mRNA	4
ANAPC13|25847	ANAPC13	25847	0.857473	0.382815	0.505872	mRNA	20
ANAPC16|119504	ANAPC16	119504	0.745874	0.222964	0.335432	mRNA	0
ANAPC2|29882	ANAPC2	29882	1.01214	0.941471	0.962008	mRNA	3
ANAPC4|29945	ANAPC4	29945	2.83404	1.3e-06	1.86e-05	mRNA	1
ANAPC5|51433	ANAPC5	51433	3.73786	1.54e-10	1.57e-08	mRNA	4
ANAPC7|51434	ANAPC7	51434	5.26205	1.74e-13	8.12e-11	mRNA	4
ANG|283	ANG	283	0.811336	0.0181314	0.0449578	mRNA	3
ANGEL1|23357	ANGEL1	23357	1.31595	0.136548	0.228393	mRNA	1
ANGEL2|90806	ANGEL2	90806	1.22736	0.431863	0.553968	mRNA	19
ANGPT1|284	ANGPT1	284	0.847817	0.0196072	0.0478463	mRNA	5
ANGPT2|285	ANGPT2	285	0.888855	0.123134	0.210635	mRNA	5
ANGPT4|51378	ANGPT4	51378	0.958845	0.0704644	0.134853	mRNA	5
ANGPTL1|9068	ANGPTL1	9068	0.935425	0.130025	0.219886	mRNA	13
ANGPTL2|23452	ANGPTL2	23452	0.922245	0.358371	0.481587	mRNA	5
ANGPTL3|27329	ANGPTL3	27329	0.882282	3.5e-08	1.04e-06	mRNA	6
ANGPTL4|51129	ANGPTL4	51129	0.900004	0.0817557	0.151902	mRNA	3
ANGPTL5|253935	ANGPTL5	253935	1.01931	0.351505	0.474328	mRNA	0
ANGPTL6|83854	ANGPTL6	83854	1.16452	0.00207433	0.00753838	mRNA	12
ANGPTL7|10218	ANGPTL7	10218	1.019	0.263935	0.381585	mRNA	0
ANK1|286	ANK1	286	0.931163	0.101647	0.180659	mRNA	0
ANK2|287	ANK2	287	1.0148	0.795592	0.858895	mRNA	0
ANK3|288	ANK3	288	0.731473	6.17e-13	2.25e-10	mRNA	6
ANKAR|150709	ANKAR	150709	0.844161	0.133685	0.224614	mRNA	19
ANKDD1A|348094	ANKDD1A	348094	1.57151	3.12e-05	0.000242971	mRNA	1
ANKFN1|162282	ANKFN1	162282	1.06411	0.000382336	0.0018854	mRNA	10
ANKFY1|51479	ANKFY1	51479	0.831058	0.412063	0.534834	mRNA	2
ANKH|56172	ANKH	56172	0.693572	0.00954408	0.0265743	mRNA	14
ANKHD1|54882	ANKHD1	54882	0.463182	8.55e-05	0.000554879	mRNA	8
ANKHD1-EIF4EBP3|404734	ANKHD1-EIF4EBP3	404734	0.689004	0.01773	0.0442001	mRNA	0
ANKIB1|54467	ANKIB1	54467	0.611288	0.000967857	0.00402684	mRNA	2
ANKK1|255239	ANKK1	255239	1.14572	0.0127526	0.0337379	mRNA	1
ANKLE1|126549	ANKLE1	126549	1.40513	4.43e-08	1.24e-06	mRNA	1
ANKLE2|23141	ANKLE2	23141	2.0982	0.000135605	0.000812126	mRNA	0
ANKMY1|51281	ANKMY1	51281	1.40745	0.0514937	0.104973	mRNA	1
ANKMY2|57037	ANKMY2	57037	0.589153	0.00270948	0.00942026	mRNA	2
ANKRA2|57763	ANKRA2	57763	0.983804	0.934517	0.957567	mRNA	1
ANKRD1|27063	ANKRD1	27063	1.11914	0.00601869	0.0182449	mRNA	0
ANKRD10|55608	ANKRD10	55608	1.79265	1.02e-05	9.92e-05	mRNA	1
ANKRD11|29123	ANKRD11	29123	1.50237	0.052794	0.107157	mRNA	7
ANKRD12|23253	ANKRD12	23253	0.754644	0.0501783	0.102712	mRNA	8
ANKRD13A|88455	ANKRD13A	88455	1.13955	0.336145	0.458339	mRNA	0
ANKRD13B|124930	ANKRD13B	124930	1.51223	1.29e-06	1.86e-05	mRNA	7
ANKRD13C|81573	ANKRD13C	81573	0.913939	0.731475	0.810139	mRNA	2
ANKRD13D|338692	ANKRD13D	338692	2.19039	5.53e-13	2.1e-10	mRNA	7
ANKRD16|54522	ANKRD16	54522	2.14648	7.11e-05	0.0004783	mRNA	7
ANKRD17|26057	ANKRD17	26057	0.630468	0.00783636	0.0226387	mRNA	2
ANKRD19|138649	ANKRD19	138649	1.49787	0.00202098	0.00737791	mRNA	3
ANKRD2|26287	ANKRD2	26287	0.990505	0.661838	0.756107	mRNA	0
ANKRD20A3|441425	ANKRD20A3	441425	1.01823	0.780921	0.847393	mRNA	1
ANKRD20A4|728747	ANKRD20A4	728747	0.986728	0.519176	0.635456	mRNA	0
ANKRD20B|729171	ANKRD20B	729171	1.10198	0.102753	0.1822	mRNA	1
ANKRD22|118932	ANKRD22	118932	1.13348	0.0134881	0.0353455	mRNA	9
ANKRD23|200539	ANKRD23	200539	1.4683	3.5e-06	4.17e-05	mRNA	1
ANKRD24|170961	ANKRD24	170961	1.08711	0.263069	0.380552	mRNA	7
ANKRD26|22852	ANKRD26	22852	1.33604	0.0476714	0.0985449	mRNA	19
ANKRD26P1|124149	ANKRD26P1	124149	1.07736	0.000154379	0.000902126	mRNA	0
ANKRD27|84079	ANKRD27	84079	0.583173	0.051515	0.105009	mRNA	8
ANKRD28|23243	ANKRD28	23243	1.26618	0.195235	0.302354	mRNA	2
ANKRD29|147463	ANKRD29	147463	1.04937	0.639633	0.73874	mRNA	0
ANKRD30A|91074	ANKRD30A	91074	1.06953	0.000681617	NA	mRNA	NA
ANKRD30B|374860	ANKRD30B	374860	1.08261	1.46e-05	0.000132308	mRNA	1
ANKRD31|256006	ANKRD31	256006	0.927969	0.000560026	0.00256183	mRNA	2
ANKRD32|84250	ANKRD32	84250	0.764511	0.090933	0.165296	mRNA	8
ANKRD33|341405	ANKRD33	341405	1.12818	2.94e-05	0.000231409	mRNA	7
ANKRD34A|284615	ANKRD34A	284615	1.37648	0.00727533	0.021279	mRNA	7
ANKRD34B|340120	ANKRD34B	340120	1.03402	0.0746707	0.141344	mRNA	0
ANKRD34C|390616	ANKRD34C	390616	0.938368	0.000675167	0.00297586	mRNA	13
ANKRD35|148741	ANKRD35	148741	1.27092	4.96e-05	0.000355811	mRNA	17
ANKRD36|375248	ANKRD36	375248	1.34318	6.28e-05	0.000430579	mRNA	1
ANKRD36B|57730	ANKRD36B	57730	1.1299	0.0541897	0.109505	mRNA	1
ANKRD36BP1|84832	ANKRD36BP1	84832	0.746244	5.01e-06	5.57e-05	mRNA	2
ANKRD37|353322	ANKRD37	353322	0.957665	0.667999	0.760874	mRNA	0
ANKRD39|51239	ANKRD39	51239	1.5731	0.00107421	0.00438846	mRNA	4
ANKRD40|91369	ANKRD40	91369	0.455379	0.00142247	0.00551798	mRNA	2
ANKRD42|338699	ANKRD42	338699	0.977164	0.919101	0.946855	mRNA	0
ANKRD43|134548	ANKRD43	134548	0.991034	0.721197	0.802292	mRNA	0
ANKRD44|91526	ANKRD44	91526	0.818364	0.0148567	0.03825	mRNA	31
ANKRD45|339416	ANKRD45	339416	0.910696	0.0949724	0.171092	mRNA	0
ANKRD46|157567	ANKRD46	157567	0.53761	0.000494124	0.00231339	mRNA	18
ANKRD49|54851	ANKRD49	54851	1.58427	0.00918348	0.0257446	mRNA	1
ANKRD5|63926	ANKRD5	63926	0.712315	0.00494308	0.0154555	mRNA	2
ANKRD50|57182	ANKRD50	57182	0.733817	0.00869193	0.0246349	mRNA	18
ANKRD52|283373	ANKRD52	283373	1.43254	0.0295603	0.0665614	mRNA	22
ANKRD53|79998	ANKRD53	79998	1.05129	0.366962	0.490072	mRNA	3
ANKRD54|129138	ANKRD54	129138	1.97189	2.04e-05	0.000172783	mRNA	4
ANKRD55|79722	ANKRD55	79722	0.941524	0.200141	0.308252	mRNA	9
ANKRD56|345079	ANKRD56	345079	0.734709	0	0	mRNA	6
ANKRD57|65124	ANKRD57	65124	0.550324	3.56e-08	1.05e-06	mRNA	2
ANKRD58|347454	ANKRD58	347454	1.21458	0.0152363	0.0390594	mRNA	12
ANKRD6|22881	ANKRD6	22881	0.622896	0.000168699	0.000970241	mRNA	8
ANKRD7|56311	ANKRD7	56311	1.05184	0.221472	0.333734	mRNA	0
ANKRD9|122416	ANKRD9	122416	1.65546	1.43e-08	5.05e-07	mRNA	3
ANKS1A|23294	ANKS1A	23294	0.720248	0.0612011	0.120577	mRNA	8
ANKS1B|56899	ANKS1B	56899	0.901096	0.236897	0.35146	mRNA	5
ANKS3|124401	ANKS3	124401	1.59995	7.33e-05	0.000490206	mRNA	3
ANKS4B|257629	ANKS4B	257629	0.823152	7.88e-15	8.35e-12	mRNA	6
ANKS6|203286	ANKS6	203286	0.720451	0.0378018	0.0815905	mRNA	0
ANKZF1|55139	ANKZF1	55139	1.39165	0.0013921	0.00542781	mRNA	1
ANLN|54443	ANLN	54443	1.34236	1.88e-05	0.00016207	mRNA	10
ANO1|55107	ANO1	55107	0.976523	0.771834	0.84086	mRNA	14
ANO10|55129	ANO10	55129	1.04236	0.823732	0.879416	mRNA	0
ANO2|57101	ANO2	57101	0.907944	0.0641809	0.125265	mRNA	5
ANO3|63982	ANO3	63982	0.84891	5e-08	1.38e-06	mRNA	5
ANO4|121601	ANO4	121601	0.850695	1.82e-05	0.000157953	mRNA	18
ANO5|203859	ANO5	203859	1.03183	0.343638	0.466224	mRNA	0
ANO6|196527	ANO6	196527	0.634838	0.00494685	0.0154638	mRNA	2
ANO7|50636	ANO7	50636	1.10425	0.431589	0.553668	mRNA	3
ANO8|57719	ANO8	57719	1.62055	0.000111998	0.00069305	mRNA	7
ANO9|338440	ANO9	338440	0.953675	0.328657	0.45019	mRNA	7
ANP32A|8125	ANP32A	8125	1.19329	0.576896	0.685452	mRNA	0
ANP32B|10541	ANP32B	10541	1.03861	0.855774	0.903018	mRNA	16
ANP32C|23520	ANP32C	23520	0.945774	0.0807956	0.150423	mRNA	0
ANP32D|23519	ANP32D	23519	0.967795	0.249535	NA	mRNA	NA
ANP32E|81611	ANP32E	81611	0.991332	0.966686	0.97866	mRNA	2
ANPEP|290	ANPEP	290	0.774105	5.32e-05	0.000376736	mRNA	6
ANTXR1|84168	ANTXR1	84168	0.920797	0.329599	0.451201	mRNA	13
ANTXR2|118429	ANTXR2	118429	0.903649	0.515706	0.632249	mRNA	2
ANTXRL|195977	ANTXRL	195977	1.04489	0.193714	NA	mRNA	NA
ANUBL1|93550	ANUBL1	93550	0.891594	0.53781	0.651546	mRNA	2
ANXA1|301	ANXA1	301	1.10975	0.338963	0.461405	mRNA	12
ANXA10|11199	ANXA10	11199	1.02925	0.238085	NA	mRNA	NA
ANXA11|311	ANXA11	311	0.982654	0.938172	0.960133	mRNA	3
ANXA13|312	ANXA13	312	0.88753	3.39e-06	4.05e-05	mRNA	6
ANXA2|302	ANXA2	302	1.73633	3.68e-06	4.32e-05	mRNA	4
ANXA2P1|303	ANXA2P1	303	1.27432	0.0158445	0.0403332	mRNA	4
ANXA2P2|304	ANXA2P2	304	1.60754	0.000242942	0.00130178	mRNA	4
ANXA2P3|305	ANXA2P3	305	1.02474	0.580555	0.688519	mRNA	0
ANXA3|306	ANXA3	306	0.987021	0.675398	0.766544	mRNA	0
ANXA4|307	ANXA4	307	0.753655	0.00927708	0.0259673	mRNA	6
ANXA5|308	ANXA5	308	2.09752	0.000900438	0.0037858	mRNA	20
ANXA6|309	ANXA6	309	1.06046	0.697173	0.783797	mRNA	14
ANXA7|310	ANXA7	310	0.572927	0.0253318	0.058834	mRNA	0
ANXA8|653145	ANXA8	653145	1.11737	1.14e-06	1.68e-05	mRNA	4
ANXA8L1|728113	ANXA8L1	728113	1.05858	0.312964	NA	mRNA	NA
ANXA8L2|244	ANXA8L2	244	1.09099	7.86e-07	1.24e-05	mRNA	4
ANXA9|8416	ANXA9	8416	0.813828	0.00715131	0.0209795	mRNA	6
AOAH|313	AOAH	313	0.885676	0.104971	0.185334	mRNA	11
AOC2|314	AOC2	314	1.26162	0.00824169	0.0235698	mRNA	1
AOC3|8639	AOC3	8639	0.952958	0.511257	0.62826	mRNA	14
AOX1|316	AOX1	316	0.85395	0.00015001	0.000881118	mRNA	0
AOX2P|344454	AOX2P	344454	0.984134	0.56705	NA	mRNA	NA
AP1AR|55435	AP1AR	55435	0.419796	1.6e-08	5.57e-07	mRNA	2
AP1B1|162	AP1B1	162	0.949441	0.776775	0.844517	mRNA	12
AP1G1|164	AP1G1	164	0.443245	0.00018792	0.00105881	mRNA	2
AP1G2|8906	AP1G2	8906	1.49739	9.3e-06	9.22e-05	mRNA	1
AP1M1|8907	AP1M1	8907	2.1364	5.3e-05	0.000376178	mRNA	3
AP1M2|10053	AP1M2	10053	0.969885	0.586875	0.693985	mRNA	4
AP1S1|1174	AP1S1	1174	0.909327	0.555496	0.667401	mRNA	4
AP1S2|8905	AP1S2	8905	0.766789	0.0572425	0.114373	mRNA	11
AP1S3|130340	AP1S3	130340	1.17536	0.0837415	0.154684	mRNA	0
AP2A1|160	AP2A1	160	2.62182	7.17e-06	7.48e-05	mRNA	3
AP2A2|161	AP2A2	161	0.768234	0.266807	0.384606	mRNA	22
AP2B1|163	AP2B1	163	0.509221	0.00855307	0.024321	mRNA	2
AP2M1|1173	AP2M1	1173	2.12576	8.89e-05	0.00057374	mRNA	3
AP2S1|1175	AP2S1	1175	1.93096	8.09e-06	8.26e-05	mRNA	4
AP3B1|8546	AP3B1	8546	0.381127	1.33e-06	1.9e-05	mRNA	2
AP3B2|8120	AP3B2	8120	1.05168	0.0835399	0.154405	mRNA	0
AP3D1|8943	AP3D1	8943	0.971465	0.897541	0.932473	mRNA	22
AP3M1|26985	AP3M1	26985	0.726147	0.203475	0.312391	mRNA	2
AP3M2|10947	AP3M2	10947	0.929694	0.718632	0.80044	mRNA	5
AP3S1|1176	AP3S1	1176	1.39245	0.0532006	0.107846	mRNA	0
AP3S2|10239	AP3S2	10239	0.600587	0.0295585	0.0665614	mRNA	0
AP4B1|10717	AP4B1	10717	2.4729	2.14e-05	0.000179746	mRNA	1
AP4E1|23431	AP4E1	23431	1.24014	0.269484	0.387451	mRNA	2
AP4M1|9179	AP4M1	9179	1.56033	0.00813466	0.0233461	mRNA	3
AP4S1|11154	AP4S1	11154	0.84087	0.221901	0.334216	mRNA	21
APAF1|317	APAF1	317	1.35302	0.125855	0.21432	mRNA	8
APBA1|320	APBA1	320	0.660915	0.000199914	0.00111413	mRNA	5
APBA2|321	APBA2	321	1.2277	6.15e-05	0.000423279	mRNA	12
APBA3|9546	APBA3	9546	1.33395	0.127704	0.216813	mRNA	3
APBB1|322	APBB1	322	0.692445	0.00157143	0.00599473	mRNA	5
APBB1IP|54518	APBB1IP	54518	0.904946	0.293353	0.413164	mRNA	12
APBB2|323	APBB2	323	0.926629	0.61777	0.72081	mRNA	5
APBB3|10307	APBB3	10307	1.33487	0.000487869	0.00228644	mRNA	1
APC|324	APC	324	0.430424	1.49e-08	5.23e-07	mRNA	2
APC2|10297	APC2	10297	1.21951	0.00313766	0.0106298	mRNA	7
APCDD1|147495	APCDD1	147495	0.98732	0.885289	0.923244	mRNA	5
APCDD1L|164284	APCDD1L	164284	1.14272	3.32e-05	0.000255077	mRNA	13
APCS|325	APCS	325	1.02498	0.0928701	0.168041	mRNA	0
APEH|327	APEH	327	1.06277	0.736984	0.814426	mRNA	3
APEX1|328	APEX1	328	0.860832	0.424503	0.546691	mRNA	30
APEX2|27301	APEX2	27301	2.09836	4.71e-06	5.28e-05	mRNA	4
APH1A|51107	APH1A	51107	0.713591	0.260864	0.3782	mRNA	0
APH1B|83464	APH1B	83464	0.76017	0.112772	0.196214	mRNA	2
API5|8539	API5	8539	0.413153	0.00132161	0.0052091	mRNA	2
APIP|51074	APIP	51074	0.94986	0.810188	0.869845	mRNA	0
APITD1|378708	APITD1	378708	0.561938	0.000249578	0.00132936	mRNA	6
APLF|200558	APLF	200558	0.693947	0.0437583	0.0918134	mRNA	2
APLN|8862	APLN	8862	0.780618	0.00135096	0.00529749	mRNA	5
APLNR|187	APLNR	187	0.75171	6.74e-07	1.09e-05	mRNA	5
APLP1|333	APLP1	333	1.19106	4.55e-05	0.000332104	mRNA	0
APLP2|334	APLP2	334	0.661915	0.0684755	0.131917	mRNA	0
APOA1|335	APOA1	335	1.06232	0.0105423	0.0288322	mRNA	4
APOA1BP|128240	APOA1BP	128240	1.50667	0.0087424	0.0247541	mRNA	4
APOA2|336	APOA2	336	1.01753	0.342618	0.465116	mRNA	0
APOA4|337	APOA4	337	1.04598	0.00478155	NA	mRNA	NA
APOA5|116519	APOA5	116519	1.02591	0.233823	NA	mRNA	NA
APOB|338	APOB	338	0.981503	0.492793	0.611313	mRNA	0
APOB48R|55911	APOB48R	55911	0.991259	0.926095	0.951556	mRNA	12
APOBEC1|339	APOBEC1	339	1.05003	0.132599	NA	mRNA	NA
APOBEC2|10930	APOBEC2	10930	0.946937	0.169414	0.270942	mRNA	8
APOBEC3A|200315	APOBEC3A	200315	1.14924	0.0493023	0.101263	mRNA	0
APOBEC3B|9582	APOBEC3B	9582	1.29092	0.00345436	0.0115102	mRNA	10
APOBEC3C|27350	APOBEC3C	27350	1.08519	0.406022	0.528674	mRNA	9
APOBEC3D|140564	APOBEC3D	140564	1.35879	0.0014515	0.00560709	mRNA	9
APOBEC3F|200316	APOBEC3F	200316	1.29341	0.0797942	0.148988	mRNA	9
APOBEC3G|60489	APOBEC3G	60489	1.22654	0.0282934	0.0643134	mRNA	9
APOBEC3H|164668	APOBEC3H	164668	1.21307	0.00423792	0.0136265	mRNA	9
APOBEC4|403314	APOBEC4	403314	1.01258	0.578387	0.686897	mRNA	0
APOC1|341	APOC1	341	1.12429	0.0343472	0.0753325	mRNA	12
APOC1P1|342	APOC1P1	342	1.01395	0.488073	0.607648	mRNA	12
APOC2|344	APOC2	344	1.13009	0.00888518	0.0250563	mRNA	12
APOC3|345	APOC3	345	0.998976	0.947518	0.965751	mRNA	4
APOC4|346	APOC4	346	0.989751	0.652942	0.749398	mRNA	12
APOD|347	APOD	347	1.10609	0.0484269	0.0997697	mRNA	14
APOE|348	APOE	348	1.13353	0.0542734	0.109617	mRNA	12
APOF|319	APOF	319	1.03588	0.10143	0.180343	mRNA	1
APOH|350	APOH	350	1.03523	0.0534363	0.108268	mRNA	4
APOL1|8542	APOL1	8542	1.18808	0.00275341	0.00955129	mRNA	12
APOL2|23780	APOL2	23780	1.40876	5.38e-05	0.000380109	mRNA	12
APOL3|80833	APOL3	80833	0.785084	0.0153207	0.0392283	mRNA	9
APOL4|80832	APOL4	80832	1.05631	0.469066	0.589875	mRNA	9
APOL5|80831	APOL5	80831	1.00338	0.884931	0.923166	mRNA	14
APOL6|80830	APOL6	80830	0.882214	0.332603	0.454521	mRNA	9
APOLD1|81575	APOLD1	81575	0.744308	2.88e-08	8.89e-07	mRNA	5
APOM|55937	APOM	55937	0.787485	4.19e-06	4.8e-05	mRNA	6
APOO|79135	APOO	79135	1.55679	0.00302895	0.0103289	mRNA	20
APOOL|139322	APOOL	139322	0.634772	1.36e-08	4.85e-07	mRNA	2
APP|351	APP	351	0.420785	2.53e-07	4.97e-06	mRNA	18
APPBP2|10513	APPBP2	10513	0.57477	0.00824717	0.0235781	mRNA	2
APPL1|26060	APPL1	26060	0.481552	7.63e-06	7.88e-05	mRNA	2
APPL2|55198	APPL2	55198	0.703418	0.0458049	0.0953593	mRNA	2
APRT|353	APRT	353	1.56111	0.000411965	0.00199486	mRNA	4
APTX|54840	APTX	54840	1.45624	0.149789	0.245778	mRNA	4
AQP1|358	AQP1	358	0.717533	9.97e-12	1.99e-09	mRNA	6
AQP10|89872	AQP10	89872	0.962453	0.0515955	0.105113	mRNA	5
AQP11|282679	AQP11	282679	0.980887	0.839503	0.890661	mRNA	0
AQP12A|375318	AQP12A	375318	0.954248	0.527369	NA	mRNA	NA
AQP12B|653437	AQP12B	653437	1.03342	0.157177	NA	mRNA	NA
AQP2|359	AQP2	359	0.997024	0.83664	0.888958	mRNA	0
AQP3|360	AQP3	360	0.837509	0.0119098	0.0318972	mRNA	6
AQP4|361	AQP4	361	0.890993	2.16e-05	0.000180846	mRNA	18
AQP5|362	AQP5	362	0.990932	0.650275	0.7473	mRNA	0
AQP6|363	AQP6	363	0.986915	0.576338	0.684965	mRNA	0
AQP7|364	AQP7	364	0.894906	0.000103207	0.000646937	mRNA	6
AQP7P1|375719	AQP7P1	375719	0.986912	0.670249	0.762743	mRNA	1
AQP7P3|441432	AQP7P3	441432	1.03727	0.0692578	0.133061	mRNA	0
AQP8|343	AQP8	343	1.07631	0.00223258	0.00801522	mRNA	1
AQP9|366	AQP9	366	1.1134	0.00388147	0.0126788	mRNA	12
AQPEP|206338	AQPEP	206338	1.07928	0.129366	0.21896	mRNA	0
AQR|9716	AQR	9716	0.38309	7.12e-06	7.45e-05	mRNA	2
AR|367	AR	367	0.762519	1.78e-11	3.05e-09	mRNA	2
ARAF|369	ARAF	369	0.993325	0.977685	0.9864	mRNA	22
ARAP1|116985	ARAP1	116985	1.12118	0.555142	0.667095	mRNA	22
ARAP2|116984	ARAP2	116984	0.773481	0.0106842	0.0291389	mRNA	11
ARAP3|64411	ARAP3	64411	0.915134	0.380768	0.503964	mRNA	5
ARC|23237	ARC	23237	0.79481	7.62e-05	0.000506357	mRNA	5
ARCN1|372	ARCN1	372	0.470922	0.00583634	0.0177625	mRNA	2
AREG|374	AREG	374	1.06582	0.237287	0.351886	mRNA	26
ARF1|375	ARF1	375	1.58768	0.0509323	0.104021	mRNA	4
ARF3|377	ARF3	377	0.676596	0.190673	0.296978	mRNA	0
ARF4|378	ARF4	378	1.56224	0.0112777	0.030498	mRNA	0
ARF5|381	ARF5	381	1.72593	0.000348394	0.00174883	mRNA	4
ARF6|382	ARF6	382	1.08308	0.715663	0.798327	mRNA	21
ARFGAP1|55738	ARFGAP1	55738	2.17677	1.55e-12	4.41e-10	mRNA	3
ARFGAP2|84364	ARFGAP2	84364	1.05068	0.883478	0.922181	mRNA	3
ARFGAP3|26286	ARFGAP3	26286	0.792255	0.373898	0.496901	mRNA	0
ARFGEF1|10565	ARFGEF1	10565	0.66753	0.0329345	0.0727555	mRNA	2
ARFGEF2|10564	ARFGEF2	10564	0.656963	0.0107171	0.0292201	mRNA	2
ARFIP1|27236	ARFIP1	27236	0.547043	0.0394056	0.0843964	mRNA	2
ARFIP2|23647	ARFIP2	23647	1.41065	0.154675	0.252263	mRNA	3
ARFRP1|10139	ARFRP1	10139	2.1743	7.74e-05	0.000513501	mRNA	3
ARG1|383	ARG1	383	1.04644	0.0398004	0.0850841	mRNA	0
ARG2|384	ARG2	384	1.106	0.0499995	0.102439	mRNA	0
ARGFX|503582	ARGFX	503582	1.08201	3.19e-05	NA	mRNA	NA
ARGFXP2|503640	ARGFXP2	503640	1.0614	0.0200995	0.0488313	mRNA	1
ARGLU1|55082	ARGLU1	55082	1.25833	0.00757953	0.022026	mRNA	1
ARHGAP1|392	ARHGAP1	392	1.5965	0.00145684	0.00562457	mRNA	3
ARHGAP10|79658	ARHGAP10	79658	0.457292	4.25e-06	4.87e-05	mRNA	5
ARHGAP11A|9824	ARHGAP11A	9824	1.44727	0.000480735	0.00226031	mRNA	10
ARHGAP11B|89839	ARHGAP11B	89839	1.06293	0.26298	0.380463	mRNA	10
ARHGAP12|94134	ARHGAP12	94134	0.694648	0.0881381	0.16123	mRNA	2
ARHGAP15|55843	ARHGAP15	55843	1.10075	0.397723	0.520551	mRNA	9
ARHGAP17|55114	ARHGAP17	55114	1.26556	0.276804	0.395354	mRNA	7
ARHGAP18|93663	ARHGAP18	93663	0.699746	0.0129778	0.0342382	mRNA	5
ARHGAP19|84986	ARHGAP19	84986	0.668529	0.0188434	0.046381	mRNA	2
ARHGAP20|57569	ARHGAP20	57569	0.911556	0.22905	0.342177	mRNA	5
ARHGAP21|57584	ARHGAP21	57584	0.81194	0.304168	0.424854	mRNA	8
ARHGAP22|58504	ARHGAP22	58504	1.6268	1.03e-05	0.000100377	mRNA	28
ARHGAP23|57636	ARHGAP23	57636	0.966533	0.762753	0.834346	mRNA	5
ARHGAP24|83478	ARHGAP24	83478	0.644382	1.08e-08	3.98e-07	mRNA	6
ARHGAP25|9938	ARHGAP25	9938	0.831597	0.177073	0.280456	mRNA	9
ARHGAP26|23092	ARHGAP26	23092	0.581343	1.01e-05	9.89e-05	mRNA	8
ARHGAP27|201176	ARHGAP27	201176	1.44755	0.0410664	0.0871984	mRNA	7
ARHGAP28|79822	ARHGAP28	79822	0.711381	2.89e-06	3.55e-05	mRNA	2
ARHGAP29|9411	ARHGAP29	9411	0.878903	0.325138	0.44622	mRNA	2
ARHGAP30|257106	ARHGAP30	257106	0.995928	0.966243	0.978283	mRNA	11
ARHGAP31|57514	ARHGAP31	57514	0.591568	2.77e-09	1.38e-07	mRNA	5
ARHGAP32|9743	ARHGAP32	9743	0.664	0.000687778	0.00302102	mRNA	8
ARHGAP33|115703	ARHGAP33	115703	1.24353	0.000500472	0.00233754	mRNA	1
ARHGAP36|158763	ARHGAP36	158763	1.04937	0.0080618	0.0231612	mRNA	0
ARHGAP39|80728	ARHGAP39	80728	1.76354	9.02e-08	2.16e-06	mRNA	7
ARHGAP4|393	ARHGAP4	393	1.80509	2.31e-09	1.21e-07	mRNA	7
ARHGAP42|143872	ARHGAP42	143872	0.608949	1.07e-08	3.97e-07	mRNA	2
ARHGAP5|394	ARHGAP5	394	0.545607	5.95e-06	6.4e-05	mRNA	21
ARHGAP6|395	ARHGAP6	395	0.633187	3.04e-05	0.000237694	mRNA	5
ARHGAP8|23779	ARHGAP8	23779	0.833457	0.000397556	0.00194078	mRNA	6
ARHGAP9|64333	ARHGAP9	64333	1.29941	0.00115504	0.00465717	mRNA	9
ARHGDIA|396	ARHGDIA	396	1.78522	0.00494781	0.015465	mRNA	3
ARHGDIB|397	ARHGDIB	397	1.09636	0.517855	0.634177	mRNA	12
ARHGDIG|398	ARHGDIG	398	1.06723	0.00174668	0.00654095	mRNA	0
ARHGEF1|9138	ARHGEF1	9138	1.7796	5.15e-06	5.69e-05	mRNA	7
ARHGEF10|9639	ARHGEF10	9639	0.64947	0.00186077	0.0068951	mRNA	5
ARHGEF10L|55160	ARHGEF10L	55160	0.848997	0.152395	0.249134	mRNA	3
ARHGEF11|9826	ARHGEF11	9826	2.08584	0.00150451	0.00577624	mRNA	7
ARHGEF12|23365	ARHGEF12	23365	0.457862	8.4e-08	2.06e-06	mRNA	2
ARHGEF15|22899	ARHGEF15	22899	0.747741	0.00013171	0.000792935	mRNA	5
ARHGEF16|27237	ARHGEF16	27237	0.803975	4.43e-07	7.88e-06	mRNA	6
ARHGEF17|9828	ARHGEF17	9828	0.870822	0.270703	0.388602	mRNA	14
ARHGEF18|23370	ARHGEF18	23370	1.12838	0.61258	0.716415	mRNA	22
ARHGEF19|128272	ARHGEF19	128272	1.73577	1.67e-07	3.58e-06	mRNA	3
ARHGEF2|9181	ARHGEF2	9181	1.87522	0.000517621	0.00240297	mRNA	17
ARHGEF3|50650	ARHGEF3	50650	0.601826	0.000408956	0.00198377	mRNA	2
ARHGEF33|100271715	ARHGEF33	100271715	1.09351	0.380954	0.504065	mRNA	1
ARHGEF35|445328	ARHGEF35	445328	0.722234	0.000516091	0.00239789	mRNA	0
ARHGEF37|389337	ARHGEF37	389337	0.682474	1.78e-08	6.06e-07	mRNA	6
ARHGEF38|54848	ARHGEF38	54848	0.93972	0.000709317	0.00309811	mRNA	2
ARHGEF4|50649	ARHGEF4	50649	1.05172	0.103052	0.182648	mRNA	0
ARHGEF5|7984	ARHGEF5	7984	0.696393	0.000888091	0.00374188	mRNA	6
ARHGEF6|9459	ARHGEF6	9459	1.02505	0.864325	0.908879	mRNA	11
ARHGEF7|8874	ARHGEF7	8874	0.792689	0.221153	0.333345	mRNA	5
ARHGEF9|23229	ARHGEF9	23229	0.515597	1.46e-05	0.000132256	mRNA	8
ARID1A|8289	ARID1A	8289	0.837748	0.352372	0.475265	mRNA	24
ARID1B|57492	ARID1B	57492	0.772115	0.161388	0.260986	mRNA	8
ARID2|196528	ARID2	196528	0.842575	0.430346	0.5524	mRNA	8
ARID3A|1820	ARID3A	1820	1.42971	0.00331309	0.0111256	mRNA	12
ARID3B|10620	ARID3B	10620	1.171	0.303175	0.423832	mRNA	1
ARID3C|138715	ARID3C	138715	1.05057	0.0142885	0.0370537	mRNA	0
ARID4A|5926	ARID4A	5926	0.600142	0.000725361	0.00315818	mRNA	21
ARID4B|51742	ARID4B	51742	0.947215	0.792438	0.856733	mRNA	8
ARID5A|10865	ARID5A	10865	1.49944	0.000186937	0.00105487	mRNA	3
ARID5B|84159	ARID5B	84159	0.617655	8.88e-06	8.87e-05	mRNA	2
ARIH1|25820	ARIH1	25820	0.608577	0.0421146	0.0889952	mRNA	2
ARIH2|10425	ARIH2	10425	2.42394	9.32e-05	0.000595244	mRNA	1
ARL1|400	ARL1	400	0.815238	0.341447	0.46393	mRNA	0
ARL10|285598	ARL10	285598	0.833978	0.015196	0.0389743	mRNA	8
ARL11|115761	ARL11	115761	1.12198	0.285097	0.404661	mRNA	11
ARL13A|392509	ARL13A	392509	1.03434	0.112924	0.196393	mRNA	1
ARL13B|200894	ARL13B	200894	0.843979	0.36264	0.485665	mRNA	0
ARL14|80117	ARL14	80117	1.0625	0.00031013	0.0015886	mRNA	0
ARL15|54622	ARL15	54622	0.628334	4.98e-07	8.6e-06	mRNA	5
ARL16|339231	ARL16	339231	1.64152	0.00191541	0.00705955	mRNA	3
ARL17A|51326	ARL17A	51326	1.30021	0.0377223	0.0814316	mRNA	1
ARL17B|641522	ARL17B	641522	1.05208	0.18349	0.288162	mRNA	1
ARL2|402	ARL2	402	2.05669	5.71e-06	6.21e-05	mRNA	3
ARL2BP|23568	ARL2BP	23568	0.839465	0.453623	0.574586	mRNA	20
ARL3|403	ARL3	403	0.613254	0.0104254	0.0285776	mRNA	0
ARL4A|10124	ARL4A	10124	1.1083	0.397237	0.520162	mRNA	0
ARL4C|10123	ARL4C	10123	1.31595	8.46e-05	0.000550215	mRNA	12
ARL4D|379	ARL4D	379	1.33833	2.77e-05	0.000220698	mRNA	4
ARL5A|26225	ARL5A	26225	0.545057	0.000265274	0.00139676	mRNA	2
ARL5B|221079	ARL5B	221079	0.726846	0.00194321	0.00714767	mRNA	2
ARL5C|390790	ARL5C	390790	1.04457	0.0353568	0.0771842	mRNA	7
ARL6|84100	ARL6	84100	0.471737	8.4e-06	8.48e-05	mRNA	2
ARL6IP1|23204	ARL6IP1	23204	1.23076	0.374506	0.49754	mRNA	0
ARL6IP4|51329	ARL6IP4	51329	1.56284	0.002167	0.00782146	mRNA	4
ARL6IP5|10550	ARL6IP5	10550	0.950252	0.77623	0.84418	mRNA	11
ARL6IP6|151188	ARL6IP6	151188	1.14272	0.402173	0.524779	mRNA	2
ARL8A|127829	ARL8A	127829	1.00872	0.971624	0.981963	mRNA	3
ARL8B|55207	ARL8B	55207	1.02418	0.931022	0.955123	mRNA	2
ARL9|132946	ARL9	132946	1.02748	0.254905	0.371355	mRNA	12
ARMC1|55156	ARMC1	55156	0.746	0.134883	0.226281	mRNA	2
ARMC10|83787	ARMC10	83787	0.804674	0.338003	0.46037	mRNA	0
ARMC2|84071	ARMC2	84071	1.2631	0.124773	0.21278	mRNA	19
ARMC3|219681	ARMC3	219681	0.942172	0.0229095	0.0542606	mRNA	0
ARMC4|55130	ARMC4	55130	1.00971	0.651565	0.748314	mRNA	13
ARMC5|79798	ARMC5	79798	1.99826	0.00010294	0.000645847	mRNA	3
ARMC6|93436	ARMC6	93436	2.25101	0.0004098	0.00198652	mRNA	3
ARMC7|79637	ARMC7	79637	1.30283	0.138789	0.231284	mRNA	3
ARMC8|25852	ARMC8	25852	0.835451	0.480458	0.600366	mRNA	2
ARMC9|80210	ARMC9	80210	1.15521	0.395799	0.518723	mRNA	22
ARMCX1|51309	ARMCX1	51309	0.805448	0.144038	0.238344	mRNA	0
ARMCX2|9823	ARMCX2	9823	1.03035	0.863698	0.908526	mRNA	0
ARMCX3|51566	ARMCX3	51566	0.455906	0.000576616	0.00262378	mRNA	2
ARMCX5|64860	ARMCX5	64860	0.781567	0.311834	0.432425	mRNA	2
ARMCX6|54470	ARMCX6	54470	0.715519	0.121625	0.20864	mRNA	0
ARMS2|387715	ARMS2	387715	1.05518	0.0457504	0.0952746	mRNA	0
ARNT|405	ARNT	405	0.485424	0.0119337	0.0319365	mRNA	2
ARNT2|9915	ARNT2	9915	0.960662	0.562965	0.673724	mRNA	0
ARNTL|406	ARNTL	406	0.957585	0.736524	0.814168	mRNA	0
ARNTL2|56938	ARNTL2	56938	1.11929	0.129615	0.2193	mRNA	11
ARPC1A|10552	ARPC1A	10552	1.36494	0.0914028	0.165954	mRNA	16
ARPC1B|10095	ARPC1B	10095	1.73616	2e-06	2.64e-05	mRNA	28
ARPC2|10109	ARPC2	10109	1.95404	0.00389832	0.0127217	mRNA	12
ARPC3|10094	ARPC3	10094	2.26173	1.43e-07	3.16e-06	mRNA	20
ARPC4|10093	ARPC4	10093	1.87051	0.00349259	0.0116163	mRNA	4
ARPC5|10092	ARPC5	10092	1.94216	0.000536584	0.00247515	mRNA	12
ARPC5L|81873	ARPC5L	81873	2.77039	3.59e-08	1.05e-06	mRNA	4
ARPM1|84517	ARPM1	84517	0.950782	0.361669	0.48486	mRNA	0
ARPP19|10776	ARPP19	10776	0.278576	3.21e-06	3.88e-05	mRNA	2
ARPP21|10777	ARPP21	10777	0.962628	0.0230296	0.0544694	mRNA	5
ARR3|407	ARR3	407	1.00144	0.953709	NA	mRNA	NA
ARRB1|408	ARRB1	408	0.623524	0.000232104	0.00125571	mRNA	5
ARRB2|409	ARRB2	409	1.46541	0.0133199	0.0349733	mRNA	12
ARRDC1|92714	ARRDC1	92714	1.67192	8.43e-05	0.000548997	mRNA	3
ARRDC2|27106	ARRDC2	27106	0.92666	0.465971	0.586681	mRNA	7
ARRDC3|57561	ARRDC3	57561	1.04846	0.639313	0.738499	mRNA	0
ARRDC4|91947	ARRDC4	91947	1.11757	0.37731	0.500494	mRNA	0
ARRDC5|645432	ARRDC5	645432	1.18341	0.00253691	0.00891023	mRNA	9
ARSA|410	ARSA	410	1.6069	0.000546264	0.00251207	mRNA	3
ARSB|411	ARSB	411	0.51307	2.34e-06	3e-05	mRNA	2
ARSD|414	ARSD	414	0.562225	0.000433151	0.00207953	mRNA	6
ARSE|415	ARSE	415	0.946501	0.323652	0.444765	mRNA	6
ARSF|416	ARSF	416	0.886885	2.47e-06	3.12e-05	mRNA	6
ARSG|22901	ARSG	22901	0.804918	0.0526931	0.106981	mRNA	0
ARSH|347527	ARSH	347527	1.05203	0.306536	NA	mRNA	NA
ARSI|340075	ARSI	340075	1.16182	4.63e-05	0.000337039	mRNA	4
ARSJ|79642	ARSJ	79642	0.757559	0.0299079	0.0672672	mRNA	0
ARSK|153642	ARSK	153642	0.709339	0.0246797	0.057621	mRNA	2
ART1|417	ART1	417	0.977448	0.221606	0.333863	mRNA	0
ART3|419	ART3	419	0.965533	0.124685	0.212671	mRNA	0
ART4|420	ART4	420	0.886373	0.00139654	0.0054398	mRNA	13
ART5|116969	ART5	116969	0.969863	0.219634	0.331546	mRNA	0
ARTN|9048	ARTN	9048	1.27223	4.81e-07	8.4e-06	mRNA	3
ARV1|64801	ARV1	64801	0.970847	0.874772	0.916325	mRNA	4
ARVCF|421	ARVCF	421	0.960167	0.645409	0.743351	mRNA	3
ARX|170302	ARX	170302	1.02551	0.128742	0.218177	mRNA	0
AS3MT|57412	AS3MT	57412	0.924319	0.423991	0.546237	mRNA	0
ASAH1|427	ASAH1	427	0.538718	1.38e-08	4.9e-07	mRNA	2
ASAH2|56624	ASAH2	56624	0.926772	0.0152083	0.0389985	mRNA	2
ASAH2B|653308	ASAH2B	653308	0.925614	0.0013996	0.00544943	mRNA	2
ASAM|79827	ASAM	79827	1.1168	5.57e-05	0.000391712	mRNA	10
ASAP1|50807	ASAP1	50807	0.889813	0.435252	0.557278	mRNA	8
ASAP1IT1|29065	ASAP1IT1	29065	1.01057	0.665668	NA	mRNA	NA
ASAP2|8853	ASAP2	8853	0.688285	0.0091054	0.0255643	mRNA	18
ASAP3|55616	ASAP3	55616	1.34909	0.00261502	0.00914144	mRNA	0
ASB1|51665	ASB1	51665	0.859622	0.330799	0.452578	mRNA	2
ASB10|136371	ASB10	136371	0.999185	0.981495	NA	mRNA	NA
ASB11|140456	ASB11	140456	0.937317	0.0595581	NA	mRNA	NA
ASB12|142689	ASB12	142689	0.964214	0.192814	0.299462	mRNA	0
ASB13|79754	ASB13	79754	0.607799	0.000347988	0.00174749	mRNA	6
ASB14|142686	ASB14	142686	1.19817	0.0850884	0.156772	mRNA	1
ASB15|142685	ASB15	142685	1.00576	0.763074	0.834565	mRNA	0
ASB16|92591	ASB16	92591	1.24133	0.00726065	0.0212451	mRNA	1
ASB17|127247	ASB17	127247	0.941353	0.000817206	0.0034875	mRNA	5
ASB18|401036	ASB18	401036	0.987528	0.60885	NA	mRNA	NA
ASB2|51676	ASB2	51676	1.05222	0.40785	0.530428	mRNA	9
ASB3|51130	ASB3	51130	2.01562	0.0184792	0.0456316	mRNA	0
ASB4|51666	ASB4	51666	1.02653	0.151983	0.248637	mRNA	0
ASB5|140458	ASB5	140458	1.03778	0.0548102	0.110449	mRNA	0
ASB6|140459	ASB6	140459	2.17551	0.0001943	0.00108795	mRNA	3
ASB7|140460	ASB7	140460	0.424324	0.00559467	0.0171311	mRNA	2
ASB8|140461	ASB8	140461	0.297938	2.1e-05	0.000177118	mRNA	0
ASB9|140462	ASB9	140462	0.755641	0.0282975	0.0643174	mRNA	2
ASCC1|51008	ASCC1	51008	0.465872	0.000616301	0.00276733	mRNA	2
ASCC2|84164	ASCC2	84164	2.59403	6.8e-05	0.000460423	mRNA	3
ASCC3|10973	ASCC3	10973	0.903045	0.553124	0.665329	mRNA	2
ASCL1|429	ASCL1	429	1.05195	0.00529755	0.0163723	mRNA	9
ASCL2|430	ASCL2	430	1.24688	0.0018241	0.00678202	mRNA	9
ASCL3|56676	ASCL3	56676	1.01252	0.579322	0.687597	mRNA	1
ASCL4|121549	ASCL4	121549	0.97874	0.285852	0.405313	mRNA	0
ASF1A|25842	ASF1A	25842	1.09259	0.636507	0.736362	mRNA	23
ASF1B|55723	ASF1B	55723	1.39871	0.000930095	0.00389384	mRNA	10
ASFMR1|100126270	ASFMR1	100126270	1.00487	0.818382	0.875774	mRNA	8
ASGR1|432	ASGR1	432	1.44793	3.75e-08	1.09e-06	mRNA	28
ASGR2|433	ASGR2	433	1.11865	0.0779278	0.14619	mRNA	28
ASH1L|55870	ASH1L	55870	0.581292	3.22e-05	0.000249012	mRNA	2
ASH2L|9070	ASH2L	9070	0.592911	0.012581	0.0333607	mRNA	2
ASIP|434	ASIP	434	1.08127	0.0017908	0.00668438	mRNA	4
ASL|435	ASL	435	0.952304	0.703311	0.788509	mRNA	3
ASMT|438	ASMT	438	1.01005	0.624991	0.726984	mRNA	1
ASMTL|8623	ASMTL	8623	0.79542	0.10177	0.180844	mRNA	3
ASNA1|439	ASNA1	439	0.931748	0.721442	0.802386	mRNA	4
ASNS|440	ASNS	440	1.8717	6.96e-11	8.72e-09	mRNA	4
ASNSD1|54529	ASNSD1	54529	0.440919	0.000473562	0.00223345	mRNA	2
ASPA|443	ASPA	443	0.778135	9.26e-09	3.51e-07	mRNA	6
ASPDH|554235	ASPDH	554235	0.906571	1.5e-06	2.09e-05	mRNA	6
ASPG|374569	ASPG	374569	0.941383	0.000258292	0.001366	mRNA	5
ASPH|444	ASPH	444	1.17483	0.224694	0.337299	mRNA	2
ASPHD1|253982	ASPHD1	253982	1.00666	0.923975	0.950087	mRNA	3
ASPHD2|57168	ASPHD2	57168	1.30087	0.000135408	0.000811123	mRNA	9
ASPM|259266	ASPM	259266	1.35864	2.17e-05	0.000181397	mRNA	10
ASPN|54829	ASPN	54829	1.05462	0.34612	0.468526	mRNA	13
ASPRV1|151516	ASPRV1	151516	0.742632	0.0156427	0.0398969	mRNA	7
ASPSCR1|79058	ASPSCR1	79058	2.4164	2.57e-09	1.31e-07	mRNA	3
ASRGL1|80150	ASRGL1	80150	0.717522	6.8e-07	1.1e-05	mRNA	6
ASS1|445	ASS1	445	0.878331	0.133766	0.224694	mRNA	0
ASTE1|28990	ASTE1	28990	0.631771	0.0656323	0.127582	mRNA	0
ASTL|431705	ASTL	431705	1.06145	0.00382224	0.0125238	mRNA	9
ASTN1|460	ASTN1	460	0.989007	0.564901	0.675611	mRNA	0
ASTN2|23245	ASTN2	23245	0.550384	7.01e-09	2.83e-07	mRNA	6
ASXL1|171023	ASXL1	171023	2.16371	7.75e-05	0.000513651	mRNA	1
ASXL2|55252	ASXL2	55252	0.71349	3.77e-06	4.42e-05	mRNA	2
ASXL3|80816	ASXL3	80816	0.928052	0.00072967	0.00317192	mRNA	6
ASZ1|136991	ASZ1	136991	1.00533	0.909352	NA	mRNA	NA
ATAD1|84896	ATAD1	84896	0.51367	0.0018227	0.00677774	mRNA	2
ATAD2|29028	ATAD2	29028	1.63757	5.98e-05	0.000414002	mRNA	10
ATAD2B|54454	ATAD2B	54454	1.35207	0.0548008	0.110449	mRNA	19
ATAD3A|55210	ATAD3A	55210	1.97151	4.98e-07	8.6e-06	mRNA	3
ATAD3B|83858	ATAD3B	83858	1.5929	2.06e-09	1.1e-07	mRNA	1
ATAD3C|219293	ATAD3C	219293	1.02398	0.67617	0.767168	mRNA	0
ATAD5|79915	ATAD5	79915	1.51549	8.06e-05	0.000529101	mRNA	10
ATCAY|85300	ATCAY	85300	0.990343	0.609875	0.713888	mRNA	0
ATE1|11101	ATE1	11101	0.646767	4.57e-08	1.28e-06	mRNA	2
ATF1|466	ATF1	466	0.74945	0.124841	0.21283	mRNA	2
ATF2|1386	ATF2	1386	0.601646	3.54e-06	4.2e-05	mRNA	2
ATF3|467	ATF3	467	0.996939	0.958474	0.973316	mRNA	26
ATF4|468	ATF4	468	1.74058	0.000639399	0.00284599	mRNA	3
ATF5|22809	ATF5	22809	1.63277	2.05e-08	6.78e-07	mRNA	4
ATF6|22926	ATF6	22926	0.570241	0.00011194	0.000692845	mRNA	2
ATF6B|1388	ATF6B	1388	2.46091	0.00213655	0.00773184	mRNA	7
ATF7|11016	ATF7	11016	0.60505	0.0141722	0.036792	mRNA	8
ATF7IP|55729	ATF7IP	55729	0.652691	0.00477465	0.0150622	mRNA	2
ATF7IP2|80063	ATF7IP2	80063	1.13648	0.234525	0.34866	mRNA	9
ATG10|83734	ATG10	83734	0.724924	0.0735918	0.139692	mRNA	0
ATG12|9140	ATG12	9140	1.25649	0.295577	0.415361	mRNA	0
ATG16L1|55054	ATG16L1	55054	1.16977	0.12599	0.21448	mRNA	0
ATG16L2|89849	ATG16L2	89849	1.26335	0.000746866	0.0032329	mRNA	1
ATG2A|23130	ATG2A	23130	1.3586	0.151804	0.248404	mRNA	22
ATG2B|55102	ATG2B	55102	0.87248	0.370274	0.493191	mRNA	21
ATG3|64422	ATG3	64422	0.810779	0.434471	0.556562	mRNA	0
ATG4A|115201	ATG4A	115201	0.641284	0.0202292	0.0491162	mRNA	5
ATG4B|23192	ATG4B	23192	2.32821	4.44e-08	1.25e-06	mRNA	7
ATG4C|84938	ATG4C	84938	0.387248	6.83e-08	1.76e-06	mRNA	2
ATG4D|84971	ATG4D	84971	1.33421	0.0472683	0.0978807	mRNA	3
ATG5|9474	ATG5	9474	1.70555	0.0214407	0.0514499	mRNA	23
ATG7|10533	ATG7	10533	1.50819	0.0822725	0.152564	mRNA	12
ATG9A|79065	ATG9A	79065	1.87578	0.00116123	0.00467735	mRNA	3
ATG9B|285973	ATG9B	285973	1.1297	0.0046145	0.0146425	mRNA	0
ATHL1|80162	ATHL1	80162	1.16495	0.00104599	0.00429353	mRNA	1
ATIC|471	ATIC	471	1.4098	0.024034	0.0564146	mRNA	4
ATL1|51062	ATL1	51062	0.702869	0.00061932	0.00277816	mRNA	5
ATL2|64225	ATL2	64225	0.759144	0.209343	0.319319	mRNA	2
ATL3|25923	ATL3	25923	0.590468	0.000389565	0.00191119	mRNA	2
ATM|472	ATM	472	0.971425	0.841957	0.892645	mRNA	19
ATMIN|23300	ATMIN	23300	0.501173	0.0152232	0.0390329	mRNA	2
ATN1|1822	ATN1	1822	2.15023	3.92e-05	0.000292401	mRNA	7
ATOH1|474	ATOH1	474	1.08782	0.153137	NA	mRNA	NA
ATOH7|220202	ATOH7	220202	1.05657	0.226789	0.339554	mRNA	1
ATOH8|84913	ATOH8	84913	0.804411	1.92e-05	0.000164382	mRNA	5
ATOX1|475	ATOX1	475	1.20385	0.127046	0.215908	mRNA	4
ATP10A|57194	ATP10A	57194	1.14042	0.0780206	0.146354	mRNA	13
ATP10B|23120	ATP10B	23120	1.04044	0.131265	0.221453	mRNA	0
ATP10D|57205	ATP10D	57205	0.47841	2.59e-07	5.05e-06	mRNA	2
ATP11A|23250	ATP11A	23250	0.611794	8.62e-11	1.01e-08	mRNA	2
ATP11B|23200	ATP11B	23200	0.605706	0.0028721	0.0098821	mRNA	2
ATP11C|286410	ATP11C	286410	0.616308	0.000399457	0.00194695	mRNA	2
ATP12A|479	ATP12A	479	1.00505	0.795918	0.859113	mRNA	0
ATP13A1|57130	ATP13A1	57130	2.99043	7.06e-10	4.82e-08	mRNA	3
ATP13A2|23400	ATP13A2	23400	1.67098	0.0230888	0.0545679	mRNA	3
ATP13A3|79572	ATP13A3	79572	1.0733	0.607449	0.711774	mRNA	2
ATP13A4|84239	ATP13A4	84239	0.913142	0.00214837	0.00776238	mRNA	18
ATP13A5|344905	ATP13A5	344905	1.02035	0.347016	0.469456	mRNA	0
ATP1A1|476	ATP1A1	476	0.549664	0.00137998	0.00539257	mRNA	0
ATP1A2|477	ATP1A2	477	0.918886	0.0774228	0.1455	mRNA	14
ATP1A3|478	ATP1A3	478	1.17366	0.000243538	0.00130349	mRNA	9
ATP1A4|480	ATP1A4	480	1.02615	0.243509	0.358795	mRNA	1
ATP1B1|481	ATP1B1	481	0.627089	4.87e-05	0.000350917	mRNA	6
ATP1B2|482	ATP1B2	482	0.883898	0.0703039	0.13462	mRNA	14
ATP1B3|483	ATP1B3	483	2.31369	6.45e-05	0.00044084	mRNA	4
ATP1B4|23439	ATP1B4	23439	1.00266	0.935247	NA	mRNA	NA
ATP2A1|487	ATP2A1	487	1.20188	6.4e-05	0.000438476	mRNA	1
ATP2A2|488	ATP2A2	488	1.14399	0.51591	0.632414	mRNA	2
ATP2A3|489	ATP2A3	489	0.835991	0.0652702	0.127037	mRNA	9
ATP2B1|490	ATP2B1	490	0.972894	0.856684	0.903563	mRNA	2
ATP2B2|491	ATP2B2	491	0.876572	0.000283977	0.00147716	mRNA	6
ATP2B3|492	ATP2B3	492	1.0803	2.01e-05	0.000171146	mRNA	0
ATP2B4|493	ATP2B4	493	0.869357	0.417766	0.540263	mRNA	2
ATP2C1|27032	ATP2C1	27032	0.67546	0.0606846	0.119748	mRNA	2
ATP2C2|9914	ATP2C2	9914	1.13119	0.00875183	0.0247639	mRNA	7
ATP4A|495	ATP4A	495	1.03444	0.105219	NA	mRNA	NA
ATP4B|496	ATP4B	496	1.00501	0.806821	0.867448	mRNA	0
ATP5A1|498	ATP5A1	498	0.525913	0.00167742	0.00633066	mRNA	6
ATP5B|506	ATP5B	506	0.669444	0.0393774	0.0843763	mRNA	2
ATP5C1|509	ATP5C1	509	1.16634	0.438015	0.560163	mRNA	20
ATP5D|513	ATP5D	513	1.30192	0.015327	0.0392333	mRNA	3
ATP5E|514	ATP5E	514	1.99809	8.99e-08	2.16e-06	mRNA	4
ATP5EP2|432369	ATP5EP2	432369	1.28182	0.00698606	0.0206124	mRNA	20
ATP5F1|515	ATP5F1	515	0.520528	0.0069506	0.0205188	mRNA	20
ATP5G1|516	ATP5G1	516	1.46502	0.00133364	0.00524451	mRNA	4
ATP5G2|517	ATP5G2	517	1.79008	8.51e-05	0.000553104	mRNA	16
ATP5G3|518	ATP5G3	518	0.979473	0.895479	0.930934	mRNA	4
ATP5H|10476	ATP5H	10476	1.40309	0.032576	0.0721139	mRNA	20
ATP5I|521	ATP5I	521	1.41838	0.00274908	0.00954107	mRNA	4
ATP5J|522	ATP5J	522	1.09861	0.590812	0.697323	mRNA	20
ATP5J2|9551	ATP5J2	9551	1.44208	0.000556787	0.0025521	mRNA	4
ATP5L|10632	ATP5L	10632	1.77073	0.000639952	0.00284753	mRNA	20
ATP5L2|267020	ATP5L2	267020	0.991311	0.675666	0.766722	mRNA	0
ATP5O|539	ATP5O	539	1.22025	0.225432	0.338148	mRNA	20
ATP5S|27109	ATP5S	27109	0.848932	0.387773	0.510798	mRNA	21
ATP5SL|55101	ATP5SL	55101	1.45165	0.113059	0.196541	mRNA	3
ATP6AP1|537	ATP6AP1	537	1.03863	0.88623	0.9239	mRNA	3
ATP6AP1L|92270	ATP6AP1L	92270	1.29501	0.00598339	0.0181498	mRNA	7
ATP6AP2|10159	ATP6AP2	10159	1.07477	0.757083	0.829944	mRNA	2
ATP6V0A1|535	ATP6V0A1	535	0.533044	0.000209294	0.00115268	mRNA	6
ATP6V0A2|23545	ATP6V0A2	23545	1.88394	0.0124644	0.0330897	mRNA	2
ATP6V0A4|50617	ATP6V0A4	50617	0.998208	0.92134	0.948376	mRNA	0
ATP6V0B|533	ATP6V0B	533	1.5439	0.00302562	0.0103214	mRNA	4
ATP6V0C|527	ATP6V0C	527	1.1625	0.310043	0.430572	mRNA	4
ATP6V0D1|9114	ATP6V0D1	9114	0.927298	0.666281	0.759672	mRNA	3
ATP6V0D2|245972	ATP6V0D2	245972	0.959076	0.0362127	0.0787095	mRNA	0
ATP6V0E1|8992	ATP6V0E1	8992	1.2235	0.178396	0.282016	mRNA	20
ATP6V0E2|155066	ATP6V0E2	155066	1.13133	0.205955	0.315145	mRNA	4
ATP6V1A|523	ATP6V1A	523	0.474818	1.84e-06	2.46e-05	mRNA	2
ATP6V1B1|525	ATP6V1B1	525	1.08471	0.0396772	0.0848799	mRNA	3
ATP6V1B2|526	ATP6V1B2	526	0.460254	1.8e-06	2.42e-05	mRNA	11
ATP6V1C1|528	ATP6V1C1	528	0.503534	0.0013041	0.0051581	mRNA	2
ATP6V1C2|245973	ATP6V1C2	245973	1.70528	3.5e-10	2.85e-08	mRNA	1
ATP6V1D|51382	ATP6V1D	51382	0.570497	0.00804747	0.0231248	mRNA	30
ATP6V1E1|529	ATP6V1E1	529	0.740349	0.267285	0.385154	mRNA	4
ATP6V1E2|90423	ATP6V1E2	90423	1.60328	0.00142706	0.00552977	mRNA	4
ATP6V1F|9296	ATP6V1F	9296	1.20378	0.163983	0.264328	mRNA	4
ATP6V1G1|9550	ATP6V1G1	9550	0.810381	0.357296	0.480565	mRNA	0
ATP6V1G2|534	ATP6V1G2	534	1.01567	0.864017	0.908746	mRNA	14
ATP6V1G3|127124	ATP6V1G3	127124	0.985963	0.490986	NA	mRNA	NA
ATP6V1H|51606	ATP6V1H	51606	0.991346	0.968484	0.979868	mRNA	0
ATP7A|538	ATP7A	538	0.515088	2.64e-05	0.00021223	mRNA	2
ATP7B|540	ATP7B	540	0.78679	0.00695052	0.0205188	mRNA	2
ATP8A1|10396	ATP8A1	10396	0.717012	1.71e-05	0.000150336	mRNA	8
ATP8A2|51761	ATP8A2	51761	1.08208	0.128185	0.217523	mRNA	0
ATP8B1|5205	ATP8B1	5205	0.808848	0.0336402	0.0740531	mRNA	5
ATP8B2|57198	ATP8B2	57198	1.10367	0.380834	0.503979	mRNA	13
ATP8B3|148229	ATP8B3	148229	1.20279	2.73e-05	0.000217655	mRNA	0
ATP8B4|79895	ATP8B4	79895	0.911037	0.316522	0.437298	mRNA	31
ATP8B5P|158381	ATP8B5P	158381	1.93885	2.46e-07	4.85e-06	mRNA	4
ATP9A|10079	ATP9A	10079	1.07553	0.387808	0.510802	mRNA	0
ATP9B|374868	ATP9B	374868	0.981744	0.928021	0.952967	mRNA	0
ATPAF1|64756	ATPAF1	64756	0.823946	0.40493	0.527628	mRNA	0
ATPAF2|91647	ATPAF2	91647	1.49705	0.0583714	0.116062	mRNA	3
ATPBD4|89978	ATPBD4	89978	0.643066	0.0305835	0.0684902	mRNA	0
ATPIF1|93974	ATPIF1	93974	1.1329	0.333469	0.455389	mRNA	4
ATR|545	ATR	545	1.3854	0.0675032	0.130372	mRNA	8
ATRIP|84126	ATRIP	84126	2.11058	0.00127358	0.00505593	mRNA	3
ATRN|8455	ATRN	8455	0.615907	0.00363696	0.0119984	mRNA	2
ATRNL1|26033	ATRNL1	26033	0.993322	0.814773	0.873371	mRNA	13
ATRX|546	ATRX	546	0.568564	0.00148826	0.00572624	mRNA	2
ATXN1|6310	ATXN1	6310	0.710475	0.0638457	0.124734	mRNA	8
ATXN10|25814	ATXN10	25814	0.863792	0.617991	0.720967	mRNA	2
ATXN1L|342371	ATXN1L	342371	0.369822	3.76e-10	3.01e-08	mRNA	2
ATXN2|6311	ATXN2	6311	2.18118	0.000159086	0.000924608	mRNA	1
ATXN2L|11273	ATXN2L	11273	2.97557	3.91e-08	1.12e-06	mRNA	7
ATXN3|4287	ATXN3	4287	0.836133	0.304746	0.425389	mRNA	21
ATXN3L|92552	ATXN3L	92552	1.0655	0.243373	NA	mRNA	NA
ATXN7|6314	ATXN7	6314	1.00929	0.954405	0.970236	mRNA	8
ATXN7L1|222255	ATXN7L1	222255	0.634801	0.0140065	0.0364356	mRNA	19
ATXN7L2|127002	ATXN7L2	127002	1.64911	1.83e-09	1.01e-07	mRNA	7
ATXN7L3|56970	ATXN7L3	56970	4.71205	7.61e-10	5.11e-08	mRNA	3
ATXN7L3B|552889	ATXN7L3B	552889	0.353235	3.62e-05	0.000274354	mRNA	2
ATXN8OS|6315	ATXN8OS	6315	1.03572	0.553643	NA	mRNA	NA
AUH|549	AUH	549	0.51304	6.87e-08	1.77e-06	mRNA	6
AUP1|550	AUP1	550	2.98448	5.62e-12	1.27e-09	mRNA	4
AURKA|6790	AURKA	6790	1.66041	3.17e-09	1.53e-07	mRNA	10
AURKAIP1|54998	AURKAIP1	54998	1.39904	0.00754484	0.0219368	mRNA	4
AURKAPS1|6791	AURKAPS1	6791	1.36084	0.000102489	0.000644193	mRNA	1
AURKB|9212	AURKB	9212	1.4896	3.32e-11	5e-09	mRNA	10
AURKC|6795	AURKC	6795	1.35891	0.000595043	0.00269339	mRNA	3
AUTS2|26053	AUTS2	26053	0.744549	2.7e-05	0.000215891	mRNA	5
AVEN|57099	AVEN	57099	1.69047	0.000209062	0.00115187	mRNA	4
AVIL|10677	AVIL	10677	1.23743	0.000348855	0.00174987	mRNA	1
AVL9|23080	AVL9	23080	0.871948	0.233825	0.347839	mRNA	2
AVP|551	AVP	551	1.01715	0.418018	NA	mRNA	NA
AVPI1|60370	AVPI1	60370	1.33756	0.0203297	0.0492862	mRNA	4
AVPR1A|552	AVPR1A	552	0.88951	0.0135809	0.0355469	mRNA	5
AVPR1B|553	AVPR1B	553	0.885025	1.41e-07	3.14e-06	mRNA	6
AVPR2|554	AVPR2	554	0.92624	0.0491262	0.100961	mRNA	5
AWAT1|158833	AWAT1	158833	1.06074	0.0342622	NA	mRNA	NA
AWAT2|158835	AWAT2	158835	1.05687	0.00840874	0.0239741	mRNA	0
AXIN1|8312	AXIN1	8312	2.39717	3.3e-06	3.97e-05	mRNA	3
AXIN2|8313	AXIN2	8313	1.28138	0.00358427	0.0118584	mRNA	13
AXL|558	AXL	558	1.33662	0.00548774	0.0168411	mRNA	11
AZGP1|563	AZGP1	563	0.893687	0.00323028	0.0108847	mRNA	6
AZI1|22994	AZI1	22994	1.94336	6.03e-06	6.48e-05	mRNA	3
AZI2|64343	AZI2	64343	0.717315	0.193158	0.299811	mRNA	2
AZIN1|51582	AZIN1	51582	0.917583	0.682682	0.772518	mRNA	2
AZU1|566	AZU1	566	1.02631	0.220953	0.333171	mRNA	0
B2M|567	B2M	567	0.734392	0.0260869	0.0601516	mRNA	9
B3GALNT1|8706	B3GALNT1	8706	0.684484	0.000479286	0.00225455	mRNA	2
B3GALNT2|148789	B3GALNT2	148789	1.33323	0.0988705	0.176704	mRNA	8
B3GALT1|8708	B3GALT1	8708	0.964731	0.0787541	0.147439	mRNA	18
B3GALT2|8707	B3GALT2	8707	0.869515	0.0479389	0.0989939	mRNA	11
B3GALT4|8705	B3GALT4	8705	1.00158	0.989676	0.993572	mRNA	3
B3GALT5|10317	B3GALT5	10317	1.06065	0.0151927	0.0389743	mRNA	0
B3GALT6|126792	B3GALT6	126792	1.8892	0.000375298	0.00185747	mRNA	3
B3GALTL|145173	B3GALTL	145173	0.779195	0.152179	0.248814	mRNA	18
B3GAT1|27087	B3GAT1	27087	1.14477	0.013925	0.0362751	mRNA	9
B3GAT2|135152	B3GAT2	135152	1.26405	0.000818248	0.00348978	mRNA	1
B3GAT3|26229	B3GAT3	26229	2.60405	3.3e-13	1.44e-10	mRNA	4
B3GNT1|11041	B3GNT1	11041	0.667767	0.00899768	0.0253113	mRNA	6
B3GNT2|10678	B3GNT2	10678	0.550048	0.0010225	0.00421219	mRNA	18
B3GNT3|10331	B3GNT3	10331	0.947773	0.101792	0.180869	mRNA	0
B3GNT4|79369	B3GNT4	79369	0.98091	0.709226	0.793419	mRNA	0
B3GNT5|84002	B3GNT5	84002	1.25211	0.0466139	0.096751	mRNA	0
B3GNT6|192134	B3GNT6	192134	1.04858	0.0222973	0.0530614	mRNA	0
B3GNT7|93010	B3GNT7	93010	1.25659	0.0103284	0.0283787	mRNA	12
B3GNT8|374907	B3GNT8	374907	1.52097	1.29e-06	1.86e-05	mRNA	3
B3GNT9|84752	B3GNT9	84752	0.911937	0.351804	0.474708	mRNA	3
B3GNTL1|146712	B3GNTL1	146712	2.36043	3.77e-15	4.95e-12	mRNA	3
B4GALNT1|2583	B4GALNT1	2583	1.15965	0.000300863	0.00154689	mRNA	17
B4GALNT2|124872	B4GALNT2	124872	1.00506	0.770224	0.839711	mRNA	0
B4GALNT3|283358	B4GALNT3	283358	1.15379	0.0101731	0.0280225	mRNA	0
B4GALNT4|338707	B4GALNT4	338707	1.11259	4.94e-05	0.0003553	mRNA	0
B4GALT1|2683	B4GALT1	2683	1.13442	0.260218	0.377526	mRNA	0
B4GALT2|8704	B4GALT2	8704	1.81195	7.13e-06	7.45e-05	mRNA	4
B4GALT3|8703	B4GALT3	8703	2.157	0.00137019	0.0053599	mRNA	3
B4GALT4|8702	B4GALT4	8702	1.15624	0.320989	0.441962	mRNA	0
B4GALT5|9334	B4GALT5	9334	0.952141	0.749617	0.824002	mRNA	2
B4GALT6|9331	B4GALT6	9331	0.92317	0.369886	0.492877	mRNA	0
B4GALT7|11285	B4GALT7	11285	1.53269	0.000131334	0.000791191	mRNA	4
B9D1|27077	B9D1	27077	0.939184	0.619442	0.722385	mRNA	3
B9D2|80776	B9D2	80776	1.12856	0.427158	0.549084	mRNA	3
BAALC|79870	BAALC	79870	1.08531	0.198365	0.306133	mRNA	0
BAAT|570	BAAT	570	0.997626	0.943478	0.963273	mRNA	0
BACE1|23621	BACE1	23621	0.844075	0.430359	0.5524	mRNA	2
BACE2|25825	BACE2	25825	1.44096	1.45e-07	3.19e-06	mRNA	0
BACH1|571	BACH1	571	1.09835	0.519447	0.635701	mRNA	2
BACH2|60468	BACH2	60468	1.05531	0.565504	0.676146	mRNA	13
BAD|572	BAD	572	1.624	0.000281833	0.00146712	mRNA	3
BAG1|573	BAG1	573	0.497645	5.06e-05	0.000362059	mRNA	0
BAG2|9532	BAG2	9532	1.44013	1.75e-05	0.000153228	mRNA	13
BAG3|9531	BAG3	9531	0.664085	0.0287986	0.0652319	mRNA	0
BAG4|9530	BAG4	9530	0.670861	0.00127833	0.00507044	mRNA	2
BAG5|9529	BAG5	9529	0.804725	0.255306	0.371841	mRNA	21
BAGE|574	BAGE	574	1.06581	0.0245079	NA	mRNA	NA
BAGE2|85319	BAGE2	85319	0.950394	0.0312688	0.0697527	mRNA	2
BAHCC1|57597	BAHCC1	57597	1.11615	0.290727	0.41048	mRNA	14
BAHD1|22893	BAHD1	22893	0.543335	0.00472687	0.0149406	mRNA	0
BAI1|575	BAI1	575	1.16811	1.61e-05	0.000142726	mRNA	7
BAI2|576	BAI2	576	1.1772	0.000148689	0.000874514	mRNA	3
BAI3|577	BAI3	577	0.988064	0.647383	0.745095	mRNA	18
BAIAP2|10458	BAIAP2	10458	0.958683	0.708364	0.792786	mRNA	3
BAIAP2L1|55971	BAIAP2L1	55971	1.50986	1.14e-09	6.9e-08	mRNA	4
BAIAP2L2|80115	BAIAP2L2	80115	0.902041	0.0746721	0.141344	mRNA	3
BAIAP3|8938	BAIAP3	8938	0.96003	0.58706	0.694115	mRNA	3
BAK1|578	BAK1	578	1.7863	3.52e-05	0.000268006	mRNA	4
BAMBI|25805	BAMBI	25805	0.828965	0.00410808	0.0132726	mRNA	0
BANF1|8815	BANF1	8815	2.31533	2.24e-10	2.05e-08	mRNA	4
BANF2|140836	BANF2	140836	0.968482	0.245976	NA	mRNA	NA
BANK1|55024	BANK1	55024	0.799942	0.000127157	0.00077007	mRNA	2
BANP|54971	BANP	54971	1.15573	0.4977	0.616041	mRNA	3
BAP1|8314	BAP1	8314	1.37834	0.170611	0.272332	mRNA	3
BARD1|580	BARD1	580	0.83684	0.01168	0.0313826	mRNA	2
BARHL1|56751	BARHL1	56751	0.998063	0.952212	NA	mRNA	NA
BARHL2|343472	BARHL2	343472	1.05431	0.0754305	NA	mRNA	NA
BARX1|56033	BARX1	56033	1.10349	4.85e-07	8.44e-06	mRNA	17
BARX2|8538	BARX2	8538	0.87021	0.00188675	0.00697072	mRNA	6
BASE|317716	BASE	317716	1.0587	0.388703	NA	mRNA	NA
BASP1|10409	BASP1	10409	1.33897	1.75e-06	2.37e-05	mRNA	12
BAT1|7919	BAT1	7919	1.75767	0.00014703	0.000867719	mRNA	1
BAT2|7916	BAT2	7916	1.58964	0.0546869	0.110267	mRNA	22
BAT2L1|84726	BAT2L1	84726	0.685412	0.0113648	0.0306778	mRNA	24
BAT2L2|23215	BAT2L2	23215	1.29476	0.160269	0.259572	mRNA	25
BAT3|7917	BAT3	7917	1.38066	0.270192	0.388246	mRNA	3
BAT4|7918	BAT4	7918	0.688535	0.0399966	0.0854239	mRNA	3
BAT5|7920	BAT5	7920	1.84048	0.0177705	0.0442782	mRNA	3
BATF|10538	BATF	10538	1.26837	0.000183494	0.00103991	mRNA	9
BATF2|116071	BATF2	116071	1.06431	0.549456	0.662142	mRNA	9
BATF3|55509	BATF3	55509	1.24139	0.0124449	0.0330446	mRNA	3
BAX|581	BAX	581	1.40081	0.043891	0.0920498	mRNA	3
BAZ1A|11177	BAZ1A	11177	1.69399	0.00170786	0.0064218	mRNA	19
BAZ1B|9031	BAZ1B	9031	0.807488	0.30446	0.425206	mRNA	2
BAZ2A|11176	BAZ2A	11176	1.04906	0.804912	0.866207	mRNA	25
BAZ2B|29994	BAZ2B	29994	0.885136	0.340606	0.463024	mRNA	8
BBC3|27113	BBC3	27113	1.36338	0.00759214	0.022057	mRNA	3
BBOX1|8424	BBOX1	8424	0.782079	1.11e-16	2.78e-13	mRNA	6
BBS1|582	BBS1	582	0.473115	2.24e-06	2.9e-05	mRNA	6
BBS10|79738	BBS10	79738	0.777572	0.248489	0.36429	mRNA	2
BBS12|166379	BBS12	166379	0.548036	8.96e-07	1.38e-05	mRNA	6
BBS2|583	BBS2	583	0.670903	0.0876055	0.160444	mRNA	0
BBS4|585	BBS4	585	1.66615	0.000251647	0.00133889	mRNA	0
BBS5|129880	BBS5	129880	1.30079	0.103906	0.183961	mRNA	1
BBS7|55212	BBS7	55212	0.493037	8.77e-05	0.000567014	mRNA	21
BBS9|27241	BBS9	27241	0.544944	0.00086743	0.00366332	mRNA	21
BBX|56987	BBX	56987	0.534002	5.43e-05	0.000383319	mRNA	2
BCAM|4059	BCAM	4059	0.927983	0.40735	0.529979	mRNA	3
BCAN|63827	BCAN	63827	1.1974	0.0112426	0.0304089	mRNA	3
BCAP29|55973	BCAP29	55973	0.768163	0.178629	0.28227	mRNA	5
BCAP31|10134	BCAP31	10134	1.73725	0.00251615	0.00885428	mRNA	4
BCAR1|9564	BCAR1	9564	1.37653	0.024469	0.0572454	mRNA	3
BCAR3|8412	BCAR3	8412	0.651144	0.00170288	0.00640743	mRNA	18
BCAR4|400500	BCAR4	400500	1.03406	0.124704	0.21269	mRNA	0
BCAS1|8537	BCAS1	8537	1.09267	0.00141851	0.00550902	mRNA	0
BCAS2|10286	BCAS2	10286	0.452858	0.00159085	0.00605372	mRNA	23
BCAS3|54828	BCAS3	54828	0.572383	0.00060264	0.00272084	mRNA	0
BCAS4|55653	BCAS4	55653	1.27306	0.0429959	0.0904839	mRNA	4
BCAT1|586	BCAT1	586	1.21611	0.0178132	0.0443759	mRNA	11
BCAT2|587	BCAT2	587	1.54848	0.00768017	0.0222668	mRNA	3
BCCIP|56647	BCCIP	56647	1.63999	0.0326591	0.0722514	mRNA	20
BCDIN3D|144233	BCDIN3D	144233	0.556233	0.0259592	0.0599475	mRNA	0
BCHE|590	BCHE	590	1.05266	0.0955364	0.171856	mRNA	0
BCKDHA|593	BCKDHA	593	0.71368	0.0062278	0.0187344	mRNA	3
BCKDHB|594	BCKDHB	594	0.802766	0.13602	0.227649	mRNA	2
BCKDK|10295	BCKDK	10295	1.25923	0.14513	0.239765	mRNA	3
BCL10|8915	BCL10	8915	0.562654	0.010233	0.0281622	mRNA	5
BCL11A|53335	BCL11A	53335	0.95055	0.42971	0.55172	mRNA	0
BCL11B|64919	BCL11B	64919	1.04482	0.571446	0.680915	mRNA	9
BCL2|596	BCL2	596	0.664858	3.47e-08	1.03e-06	mRNA	6
BCL2A1|597	BCL2A1	597	1.23789	0.000857168	0.00362601	mRNA	12
BCL2L1|598	BCL2L1	598	1.02842	0.87542	0.916865	mRNA	4
BCL2L10|10017	BCL2L10	10017	0.991618	0.676907	0.767655	mRNA	0
BCL2L11|10018	BCL2L11	10018	0.854697	0.342379	0.464859	mRNA	2
BCL2L12|83596	BCL2L12	83596	2.26641	1.53e-12	4.38e-10	mRNA	3
BCL2L13|23786	BCL2L13	23786	0.467829	0.00107083	0.00437789	mRNA	0
BCL2L14|79370	BCL2L14	79370	1.06531	0.113057	0.196541	mRNA	9
BCL2L15|440603	BCL2L15	440603	1.04634	0.348622	0.471315	mRNA	1
BCL2L2|599	BCL2L2	599	0.646383	0.00146425	0.00564685	mRNA	21
BCL3|602	BCL3	602	1.78149	1.51e-09	8.62e-08	mRNA	3
BCL6|604	BCL6	604	1.61748	0.000270928	0.00141974	mRNA	0
BCL6B|255877	BCL6B	255877	0.790781	0.00251205	0.00884096	mRNA	5
BCL7A|605	BCL7A	605	0.856502	0.212206	0.322937	mRNA	6
BCL7B|9275	BCL7B	9275	1.41946	0.111951	0.195024	mRNA	4
BCL7C|9274	BCL7C	9274	1.5409	0.000385373	0.00189576	mRNA	4
BCL8|606	BCL8	606	1.0324	0.295917	0.415712	mRNA	0
BCL9|607	BCL9	607	0.808448	0.182029	0.28646	mRNA	8
BCL9L|283149	BCL9L	283149	1.43152	0.0277189	0.0632319	mRNA	22
BCLAF1|9774	BCLAF1	9774	0.622822	0.0350432	0.0766513	mRNA	2
BCMO1|53630	BCMO1	53630	0.864659	0.022173	0.0528617	mRNA	6
BCO2|83875	BCO2	83875	1.30628	2.95e-05	0.000231831	mRNA	1
BCOR|54880	BCOR	54880	0.685529	0.00870696	0.0246749	mRNA	2
BCORL1|63035	BCORL1	63035	0.834139	0.27613	0.394555	mRNA	24
BCORL2|286554	BCORL2	286554	1.00008	0.995986	0.997652	mRNA	29
BCR|613	BCR	613	0.809899	0.20637	0.315623	mRNA	3
BCS1L|617	BCS1L	617	2.01089	9.49e-05	0.000604049	mRNA	3
BCYRN1|618	BCYRN1	618	1.03857	0.495391	NA	mRNA	NA
BDH1|622	BDH1	622	1.10732	0.0908497	0.165177	mRNA	0
BDH2|56898	BDH2	56898	0.66205	0.000124039	0.000753345	mRNA	6
BDKRB1|623	BDKRB1	623	1.16801	0.000491097	0.00230039	mRNA	17
BDKRB2|624	BDKRB2	624	1.06136	0.282891	0.402296	mRNA	13
BDNF|627	BDNF	627	0.93197	0.104535	0.184849	mRNA	5
BDNFOS|497258	BDNFOS	497258	0.722132	0.0402153	0.0857978	mRNA	6
BDP1|55814	BDP1	55814	0.697286	0.00955944	0.0266036	mRNA	8
BEAN|146227	BEAN	146227	1.17593	0.000477591	0.00224937	mRNA	7
BECN1|8678	BECN1	8678	0.873057	0.661985	0.756125	mRNA	2
BEGAIN|57596	BEGAIN	57596	1.09008	0.144293	0.238633	mRNA	14
BEND2|139105	BEND2	139105	1.01	0.637077	0.736836	mRNA	0
BEND3|57673	BEND3	57673	1.70367	0.000372512	0.00184767	mRNA	0
BEND4|389206	BEND4	389206	1.02616	0.463572	0.584405	mRNA	9
BEND5|79656	BEND5	79656	0.79504	0.000957522	0.00399228	mRNA	6
BEND6|221336	BEND6	221336	1.25453	1.54e-05	0.000137806	mRNA	13
BEND7|222389	BEND7	222389	0.867874	0.0976409	0.174981	mRNA	6
BEST1|7439	BEST1	7439	1.37698	0.000126802	0.000768427	mRNA	7
BEST2|54831	BEST2	54831	1.00865	0.708823	NA	mRNA	NA
BEST3|144453	BEST3	144453	0.877237	0.0172075	0.0431842	mRNA	6
BEST4|266675	BEST4	266675	1.17027	0.000268856	0.00141078	mRNA	3
BET1|10282	BET1	10282	1.77923	0.000118659	0.00072692	mRNA	20
BET1L|51272	BET1L	51272	0.998126	0.994371	0.996433	mRNA	3
BET3L|100128327	BET3L	100128327	0.948203	0.0681072	0.131361	mRNA	5
BEX1|55859	BEX1	55859	0.981046	0.320249	0.441163	mRNA	0
BEX2|84707	BEX2	84707	0.903361	0.00174376	0.00653093	mRNA	6
BEX4|56271	BEX4	56271	0.74488	0.00125302	0.00498656	mRNA	0
BEX5|340542	BEX5	340542	0.865123	0.00722127	0.0211546	mRNA	5
BEYLA|497634	BEYLA	497634	1.0579	0.284422	NA	mRNA	NA
BFAR|51283	BFAR	51283	0.568733	0.0300748	0.0675597	mRNA	16
BFSP1|631	BFSP1	631	1.29862	0.00393884	0.0128296	mRNA	17
BFSP2|8419	BFSP2	8419	1.08101	0.000218472	0.00119134	mRNA	12
BGLAP|632	BGLAP	632	1.59034	3.34e-05	0.000256391	mRNA	3
BGN|633	BGN	633	1.09516	0.256299	0.373031	mRNA	14
BHLHA15|168620	BHLHA15	168620	0.97468	0.413689	0.536293	mRNA	0
BHLHB9|80823	BHLHB9	80823	0.587569	2.43e-05	0.000198418	mRNA	2
BHLHE22|27319	BHLHE22	27319	1.10652	0.104831	0.18517	mRNA	14
BHLHE23|128408	BHLHE23	128408	0.934564	0.0461654	NA	mRNA	NA
BHLHE40|8553	BHLHE40	8553	1.20499	0.116202	0.201052	mRNA	26
BHLHE41|79365	BHLHE41	79365	1.03005	0.785195	0.851073	mRNA	0
BHMT|635	BHMT	635	0.817313	8.16e-11	9.65e-09	mRNA	6
BHMT2|23743	BHMT2	23743	0.813095	1.49e-06	2.07e-05	mRNA	6
BICC1|80114	BICC1	80114	0.815674	0.00349039	0.011612	mRNA	2
BICD1|636	BICD1	636	0.99936	0.995233	0.997188	mRNA	2
BICD2|23299	BICD2	23299	0.938922	0.821085	0.877828	mRNA	8
BID|637	BID	637	2.20604	1.17e-08	4.27e-07	mRNA	4
BIK|638	BIK	638	1.15442	0.00652109	0.0194531	mRNA	4
BIN1|274	BIN1	274	0.92536	0.50064	0.618901	mRNA	3
BIN2|51411	BIN2	51411	1.12436	0.259486	0.376734	mRNA	9
BIN3|55909	BIN3	55909	1.70199	0.00370476	0.0121883	mRNA	3
BIRC2|329	BIRC2	329	1.053	0.813456	0.87247	mRNA	2
BIRC3|330	BIRC3	330	1.16765	0.0514216	0.104865	mRNA	9
BIRC5|332	BIRC5	332	1.57204	8.91e-12	1.79e-09	mRNA	10
BIRC6|57448	BIRC6	57448	0.623248	0.0017085	0.00642331	mRNA	2
BIRC7|79444	BIRC7	79444	0.987615	0.590807	0.697323	mRNA	0
BIRC8|112401	BIRC8	112401	0.943614	0.324883	NA	mRNA	NA
BIVM|54841	BIVM	54841	0.938726	0.645017	0.743066	mRNA	6
BLCAP|10904	BLCAP	10904	2.00579	0.000199947	0.00111413	mRNA	4
BLID|414899	BLID	414899	1.05364	0.0132786	NA	mRNA	NA
BLK|640	BLK	640	1.09506	0.0157291	0.0400949	mRNA	9
BLM|641	BLM	641	1.52968	6.78e-06	7.14e-05	mRNA	10
BLMH|642	BLMH	642	0.487143	0.00652564	0.0194625	mRNA	0
BLNK|29760	BLNK	29760	0.940322	0.543218	0.656654	mRNA	11
BLOC1S1|2647	BLOC1S1	2647	1.40128	0.00478857	0.0150923	mRNA	4
BLOC1S2|282991	BLOC1S2	282991	1.43067	0.0554664	0.111414	mRNA	20
BLOC1S3|388552	BLOC1S3	388552	2.30275	1.49e-05	0.000134143	mRNA	3
BLVRA|644	BLVRA	644	0.837025	0.243178	0.358519	mRNA	4
BLVRB|645	BLVRB	645	1.38465	0.0122178	0.0325551	mRNA	4
BLZF1|8548	BLZF1	8548	0.548989	0.00423654	0.0136237	mRNA	2
BMF|90427	BMF	90427	1.13305	0.255197	0.371722	mRNA	12
BMI1|648	BMI1	648	0.567932	0.00184563	0.00685188	mRNA	2
BMP1|649	BMP1	649	1.8442	5.17e-09	2.25e-07	mRNA	3
BMP10|27302	BMP10	27302	1.04817	0.0559226	NA	mRNA	NA
BMP15|9210	BMP15	9210	0.997751	0.946016	NA	mRNA	NA
BMP2|650	BMP2	650	0.806545	0.00161238	0.00612294	mRNA	6
BMP2K|55589	BMP2K	55589	0.78627	0.023337	0.0550742	mRNA	2
BMP3|651	BMP3	651	1.0255	0.4633	0.584119	mRNA	0
BMP4|652	BMP4	652	0.880797	0.040923	0.0870045	mRNA	5
BMP5|653	BMP5	653	0.982108	0.231583	0.345082	mRNA	5
BMP6|654	BMP6	654	0.794372	0.00561149	0.0171749	mRNA	5
BMP7|655	BMP7	655	1.05154	0.0123687	0.0328706	mRNA	0
BMP8A|353500	BMP8A	353500	1.29627	0.000280598	0.0014618	mRNA	14
BMP8B|656	BMP8B	656	1.00038	0.995186	0.997178	mRNA	0
BMPER|168667	BMPER	168667	1.10192	0.0350762	0.0767114	mRNA	14
BMPR1A|657	BMPR1A	657	0.666705	0.0442571	0.0926906	mRNA	2
BMPR1B|658	BMPR1B	658	1.09209	0.00236957	0.00841914	mRNA	13
BMPR2|659	BMPR2	659	0.520577	8.29e-06	8.4e-05	mRNA	2
BMS1|9790	BMS1	9790	1.68555	0.0809707	0.150698	mRNA	24
BMS1P4|729096	BMS1P4	729096	0.9801	0.674941	0.766309	mRNA	1
BMS1P5|399761	BMS1P5	399761	1.27711	0.00228581	0.00817426	mRNA	1
BMX|660	BMX	660	0.882652	0.000662266	0.00292742	mRNA	5
BNC1|646	BNC1	646	1.08553	0.0026932	0.00937311	mRNA	0
BNC2|54796	BNC2	54796	0.998183	0.981824	0.989078	mRNA	0
BNIP1|662	BNIP1	662	1.73115	0.000752461	0.00325119	mRNA	4
BNIP2|663	BNIP2	663	1.49566	0.0683713	0.131763	mRNA	5
BNIP3|664	BNIP3	664	0.625126	7.51e-06	7.76e-05	mRNA	6
BNIP3L|665	BNIP3L	665	0.496292	1.44e-05	0.000130565	mRNA	0
BNIPL|149428	BNIPL	149428	1.33878	2.01e-06	2.65e-05	mRNA	1
BOC|91653	BOC	91653	0.737138	0.000648986	0.00287889	mRNA	5
BOD1|91272	BOD1	91272	0.735523	0.0981144	0.175649	mRNA	16
BOD1L|259282	BOD1L	259282	0.712015	0.0251968	0.0585997	mRNA	8
BOK|666	BOK	666	0.888536	0.162898	0.262884	mRNA	3
BOLA1|51027	BOLA1	51027	1.24532	0.152017	0.248678	mRNA	4
BOLA2|552900	BOLA2	552900	2.08055	1.66e-07	3.55e-06	mRNA	4
BOLA3|388962	BOLA3	388962	1.91173	5.38e-07	9.17e-06	mRNA	20
BOLL|66037	BOLL	66037	1.02193	0.348035	NA	mRNA	NA
BOP1|23246	BOP1	23246	1.25033	0.0272494	0.0623623	mRNA	3
BPESC1|60467	BPESC1	60467	1.04376	0.0297255	NA	mRNA	NA
BPGM|669	BPGM	669	0.569292	0.00179365	0.00669137	mRNA	0
BPHL|670	BPHL	670	0.57949	6.09e-06	6.53e-05	mRNA	6
BPI|671	BPI	671	0.987721	0.597804	0.703375	mRNA	0
BPIL1|80341	BPIL1	80341	1.0676	0.0278984	NA	mRNA	NA
BPIL2|254240	BPIL2	254240	1.07683	0.011132	NA	mRNA	NA
BPIL3|128859	BPIL3	128859	1.14761	0.0792933	NA	mRNA	NA
BPNT1|10380	BPNT1	10380	0.505155	9.48e-05	0.000603587	mRNA	2
BPTF|2186	BPTF	2186	0.683462	0.00530603	0.0163875	mRNA	2
BPY2|9083	BPY2	9083	0.96725	0.148408	NA	mRNA	NA
BRAF|673	BRAF	673	0.617469	2.04e-06	2.69e-05	mRNA	2
BRAP|8315	BRAP	8315	1.62438	0.205416	0.314565	mRNA	0
BRCA1|672	BRCA1	672	1.22453	0.128892	0.218347	mRNA	10
BRCA2|675	BRCA2	675	0.854969	0.0936603	0.169204	mRNA	10
BRCC3|79184	BRCC3	79184	0.819796	0.240939	0.356248	mRNA	2
BRD1|23774	BRD1	23774	1.3301	0.192963	0.299626	mRNA	1
BRD2|6046	BRD2	6046	0.795868	0.226606	0.339373	mRNA	25
BRD3|8019	BRD3	8019	0.891134	0.546904	0.660067	mRNA	8
BRD4|23476	BRD4	23476	1.86032	0.00585646	0.0178139	mRNA	22
BRD7|29117	BRD7	29117	0.872468	0.7137	0.796783	mRNA	0
BRD7P3|23629	BRD7P3	23629	1.05877	0.02905	0.0656376	mRNA	1
BRD8|10902	BRD8	10902	1.26157	0.189671	0.295816	mRNA	1
BRD9|65980	BRD9	65980	2.99611	2.97e-09	1.46e-07	mRNA	7
BRDT|676	BRDT	676	1.05039	0.0373711	NA	mRNA	NA
BRE|9577	BRE	9577	1.4145	0.0850825	0.156772	mRNA	4
BREA2|286076	BREA2	286076	1.30264	8.42e-05	0.000548569	mRNA	7
BRF1|2972	BRF1	2972	1.26132	0.140691	0.233987	mRNA	7
BRF2|55290	BRF2	55290	1.20433	0.335692	0.457812	mRNA	3
BRI3|25798	BRI3	25798	1.51864	0.0219658	0.0524723	mRNA	4
BRI3BP|140707	BRI3BP	140707	0.926124	0.539174	0.652866	mRNA	0
BRIP1|83990	BRIP1	83990	1.09236	0.302784	0.423437	mRNA	10
BRIX1|55299	BRIX1	55299	1.87567	0.00138852	0.00541778	mRNA	16
BRMS1|25855	BRMS1	25855	2.15605	2.64e-05	0.000212578	mRNA	4
BRMS1L|84312	BRMS1L	84312	0.538136	7.16e-06	7.47e-05	mRNA	21
BRP44|25874	BRP44	25874	0.807898	0.131736	0.222068	mRNA	0
BRP44L|51660	BRP44L	51660	0.79247	0.113746	0.197523	mRNA	23
BRPF1|7862	BRPF1	7862	1.23442	0.325653	0.446753	mRNA	24
BRPF3|27154	BRPF3	27154	0.567997	0.000300296	0.00154512	mRNA	2
BRS3|680	BRS3	680	1.0337	0.0460728	0.0957867	mRNA	0
BRSK1|84446	BRSK1	84446	1.39364	4.77e-06	5.33e-05	mRNA	7
BRSK2|9024	BRSK2	9024	1.13143	0.00465743	0.01476	mRNA	3
BRWD1|54014	BRWD1	54014	1.28265	0.221031	0.333235	mRNA	19
BRWD3|254065	BRWD3	254065	0.764971	0.00154725	0.00591721	mRNA	2
BSCL2|26580	BSCL2	26580	1.74818	0.00115742	0.00466544	mRNA	4
BSDC1|55108	BSDC1	55108	0.719094	0.252378	0.368571	mRNA	3
BSG|682	BSG	682	1.21662	0.141334	0.2349	mRNA	4
BSN|8927	BSN	8927	1.0559	0.509592	0.626957	mRNA	25
BSND|7809	BSND	7809	1.0008	0.966825	0.978765	mRNA	0
BSPH1|100131137	BSPH1	100131137	1.01181	0.918553	NA	mRNA	NA
BSPRY|54836	BSPRY	54836	0.846673	2.23e-05	0.000184912	mRNA	6
BST1|683	BST1	683	0.673726	0.000104149	0.000651358	mRNA	0
BST2|684	BST2	684	1.37175	0.00271733	0.00944395	mRNA	12
BSX|390259	BSX	390259	1.08928	0.0998348	NA	mRNA	NA
BTAF1|9044	BTAF1	9044	1.32748	0.0280518	0.0638855	mRNA	19
BTBD1|53339	BTBD1	53339	0.782289	0.244557	0.359993	mRNA	2
BTBD10|84280	BTBD10	84280	0.885163	0.659821	0.754649	mRNA	2
BTBD11|121551	BTBD11	121551	1.17064	7.4e-05	0.000494205	mRNA	12
BTBD12|84464	BTBD12	84464	2.25139	2.34e-06	3e-05	mRNA	7
BTBD16|118663	BTBD16	118663	0.963117	0.392114	0.515004	mRNA	0
BTBD17|388419	BTBD17	388419	1.02714	0.288837	NA	mRNA	NA
BTBD18|643376	BTBD18	643376	0.951468	0.144158	0.238495	mRNA	1
BTBD19|149478	BTBD19	149478	1.1305	0.116717	0.201776	mRNA	1
BTBD2|55643	BTBD2	55643	1.26153	0.167274	0.268424	mRNA	3
BTBD3|22903	BTBD3	22903	0.688746	0.00306445	0.0104216	mRNA	5
BTBD6|90135	BTBD6	90135	1.17982	0.331877	0.453709	mRNA	3
BTBD7|55727	BTBD7	55727	0.69469	0.0294056	0.0662781	mRNA	21
BTBD8|284697	BTBD8	284697	0.904087	0.00214521	0.00775501	mRNA	2
BTBD9|114781	BTBD9	114781	0.691875	0.0763284	0.143807	mRNA	8
BTC|685	BTC	685	0.938273	0.0544621	0.109902	mRNA	2
BTD|686	BTD	686	0.451146	4.49e-06	5.08e-05	mRNA	0
BTF3|689	BTF3	689	0.861661	0.447883	0.569532	mRNA	16
BTF3L1|690	BTF3L1	690	0.997164	0.919814	NA	mRNA	NA
BTF3L4|91408	BTF3L4	91408	1.741	0.0217599	0.0520767	mRNA	0
BTG1|694	BTG1	694	1.30172	0.105648	0.186267	mRNA	9
BTG2|7832	BTG2	7832	0.841626	0.150144	0.246228	mRNA	26
BTG3|10950	BTG3	10950	1.77954	3.09e-07	5.84e-06	mRNA	10
BTG4|54766	BTG4	54766	1.08964	0.000102047	NA	mRNA	NA
BTK|695	BTK	695	0.96048	0.671841	0.763892	mRNA	11
BTLA|151888	BTLA	151888	0.943068	0.273088	0.391305	mRNA	9
BTN1A1|696	BTN1A1	696	1.06172	0.0512349	0.104562	mRNA	12
BTN2A1|11120	BTN2A1	11120	1.20449	0.311406	0.43205	mRNA	1
BTN2A2|10385	BTN2A2	10385	1.0739	0.606731	0.711038	mRNA	9
BTN2A3|54718	BTN2A3	54718	1.11954	0.19684	0.304223	mRNA	1
BTN3A1|11119	BTN3A1	11119	1.02879	0.811509	0.871026	mRNA	9
BTN3A2|11118	BTN3A2	11118	0.935549	0.531874	0.646231	mRNA	9
BTN3A3|10384	BTN3A3	10384	0.908762	0.422706	0.544977	mRNA	9
BTNL2|56244	BTNL2	56244	1.02078	0.302455	0.423062	mRNA	0
BTNL3|10917	BTNL3	10917	0.987532	0.482471	0.602252	mRNA	0
BTNL8|79908	BTNL8	79908	0.898823	0.000825641	0.00351587	mRNA	0
BTNL9|153579	BTNL9	153579	0.820802	6.55e-05	0.000446119	mRNA	5
BTRC|8945	BTRC	8945	0.546829	0.0073897	0.0215563	mRNA	2
BUB1|699	BUB1	699	1.39067	1.71e-06	2.33e-05	mRNA	10
BUB1B|701	BUB1B	701	1.49652	9.13e-08	2.18e-06	mRNA	10
BUB3|9184	BUB3	9184	2.49757	0.000458828	0.00217939	mRNA	10
BUD13|84811	BUD13	84811	0.909877	0.769589	0.839344	mRNA	7
BUD31|8896	BUD31	8896	1.99856	9.84e-07	1.48e-05	mRNA	20
BVES|11149	BVES	11149	0.929527	0.392951	0.515801	mRNA	13
BYSL|705	BYSL	705	1.91825	8.02e-05	0.000527293	mRNA	3
BZRAP1|9256	BZRAP1	9256	1.07119	0.282309	0.401634	mRNA	1
BZW1|9689	BZW1	9689	1.10033	0.645404	0.743351	mRNA	0
BZW2|28969	BZW2	28969	1.54661	3.31e-05	0.000254347	mRNA	10
C10orf10|11067	C10orf10	11067	1.03663	0.685533	0.774599	mRNA	5
C10orf105|414152	C10orf105	414152	0.891151	0.114636	0.198743	mRNA	1
C10orf107|219621	C10orf107	219621	0.981197	0.698302	0.784522	mRNA	0
C10orf108|414235	C10orf108	414235	0.857413	5.19e-06	5.72e-05	mRNA	6
C10orf11|83938	C10orf11	83938	1.16776	0.248948	0.364818	mRNA	4
C10orf110|55853	C10orf110	55853	1.19986	0.00515445	0.0160055	mRNA	1
C10orf111|221060	C10orf111	221060	1.10228	0.0921835	0.167073	mRNA	1
C10orf113|387638	C10orf113	387638	1.07207	0.00842275	NA	mRNA	NA
C10orf114|399726	C10orf114	399726	0.836342	0.0216906	0.0519409	mRNA	5
C10orf116|10974	C10orf116	10974	0.857327	0.0022719	0.00812873	mRNA	6
C10orf118|55088	C10orf118	55088	0.643453	3.82e-06	4.45e-05	mRNA	2
C10orf119|79892	C10orf119	79892	0.526767	0.00531144	0.0164006	mRNA	2
C10orf12|26148	C10orf12	26148	0.83536	0.121018	0.207843	mRNA	2
C10orf120|399814	C10orf120	399814	1.05543	0.163828	NA	mRNA	NA
C10orf122|387718	C10orf122	387718	1.12696	0.00778537	NA	mRNA	NA
C10orf125|282969	C10orf125	282969	0.970958	0.686056	0.775064	mRNA	3
C10orf128|170371	C10orf128	170371	0.954748	0.549463	0.662142	mRNA	2
C10orf129|142827	C10orf129	142827	1.03054	0.121856	0.20888	mRNA	0
C10orf131|100127889	C10orf131	100127889	1.02024	0.519633	0.635733	mRNA	0
C10orf137|26098	C10orf137	26098	1.25941	0.134139	0.225226	mRNA	19
C10orf140|387640	C10orf140	387640	0.967541	0.376312	0.499459	mRNA	0
C10orf18|54906	C10orf18	54906	1.30565	0.193879	0.30066	mRNA	8
C10orf2|56652	C10orf2	56652	1.34134	0.0855834	0.157442	mRNA	0
C10orf25|220979	C10orf25	220979	1.01682	0.912783	0.942662	mRNA	0
C10orf26|54838	C10orf26	54838	0.758497	0.27366	0.39184	mRNA	13
C10orf27|219793	C10orf27	219793	1.01714	0.452003	0.573182	mRNA	0
C10orf28|27291	C10orf28	27291	0.932944	0.720221	0.801621	mRNA	8
C10orf32|119032	C10orf32	119032	0.564131	0.000420597	0.00202987	mRNA	23
C10orf35|219738	C10orf35	219738	0.981958	0.888475	0.92549	mRNA	4
C10orf4|118924	C10orf4	118924	0.774641	0.0671043	0.129793	mRNA	0
C10orf40|283025	C10orf40	283025	1.00281	0.955596	NA	mRNA	NA
C10orf41|100131213	C10orf41	100131213	0.897242	0.32614	0.447332	mRNA	3
C10orf46|143384	C10orf46	143384	0.749447	0.203554	0.312427	mRNA	2
C10orf47|254427	C10orf47	254427	0.954562	0.591284	0.697676	mRNA	0
C10orf50|645528	C10orf50	645528	1.0488	0.0382869	0.0823922	mRNA	1
C10orf53|282966	C10orf53	282966	1.07405	0.00186268	NA	mRNA	NA
C10orf54|64115	C10orf54	64115	1.05555	0.741927	0.818116	mRNA	12
C10orf55|414236	C10orf55	414236	1.28987	0.00139229	0.00542781	mRNA	17
C10orf57|80195	C10orf57	80195	1.14532	0.546902	0.660067	mRNA	0
C10orf58|84293	C10orf58	84293	0.6555	1.08e-05	0.000104246	mRNA	5
C10orf62|414157	C10orf62	414157	0.969729	0.254257	0.370647	mRNA	7
C10orf67|256815	C10orf67	256815	0.940399	0.249462	0.36532	mRNA	6
C10orf68|79741	C10orf68	79741	1.03712	0.491527	0.610265	mRNA	1
C10orf71|118461	C10orf71	118461	0.982091	0.587624	NA	mRNA	NA
C10orf72|196740	C10orf72	196740	0.756002	0.00161041	0.00611717	mRNA	5
C10orf75|90271	C10orf75	90271	1.25991	0.0405477	0.0863603	mRNA	3
C10orf76|79591	C10orf76	79591	0.429659	0.00669817	0.0198866	mRNA	0
C10orf78|119392	C10orf78	119392	0.84139	0.313978	0.434742	mRNA	16
C10orf79|80217	C10orf79	80217	0.915836	0.137841	0.229982	mRNA	0
C10orf81|79949	C10orf81	79949	1.14197	1.15e-05	0.000109327	mRNA	1
C10orf82|143379	C10orf82	143379	1.1088	0.000874276	0.00368762	mRNA	7
C10orf84|63877	C10orf84	63877	0.561143	0.0313664	0.0699478	mRNA	0
C10orf88|80007	C10orf88	80007	1.45055	0.14954	0.245443	mRNA	19
C10orf90|118611	C10orf90	118611	1.04509	0.0303297	0.0680269	mRNA	13
C10orf91|170393	C10orf91	170393	1.04941	0.0200596	0.0487662	mRNA	12
C10orf93|255352	C10orf93	255352	0.96949	0.224951	0.337574	mRNA	0
C10orf95|79946	C10orf95	79946	1.07537	0.225453	0.338162	mRNA	7
C10orf96|374355	C10orf96	374355	1.03959	0.429061	NA	mRNA	NA
C10orf99|387695	C10orf99	387695	0.99883	0.943618	0.963307	mRNA	29
C11orf1|64776	C11orf1	64776	0.712626	0.0114134	0.0307804	mRNA	0
C11orf10|746	C11orf10	746	1.50653	0.0112304	0.0303849	mRNA	4
C11orf16|56673	C11orf16	56673	0.97802	0.289344	0.409084	mRNA	0
C11orf17|56672	C11orf17	56672	2.95251	2e-06	2.64e-05	mRNA	4
C11orf2|738	C11orf2	738	0.896143	0.417129	0.539663	mRNA	16
C11orf20|25858	C11orf20	25858	1.03045	0.144592	0.239031	mRNA	0
C11orf21|29125	C11orf21	29125	1.0842	0.263048	0.380542	mRNA	9
C11orf24|53838	C11orf24	53838	2.32633	5.57e-08	1.5e-06	mRNA	3
C11orf30|56946	C11orf30	56946	0.738111	0.0410877	0.0872267	mRNA	8
C11orf31|280636	C11orf31	280636	2.11186	7.68e-07	1.21e-05	mRNA	4
C11orf34|349633	C11orf34	349633	0.999009	0.961507	0.975461	mRNA	1
C11orf35|256329	C11orf35	256329	1.21449	0.0204818	0.0495812	mRNA	3
C11orf36|283303	C11orf36	283303	1.07661	0.0198045	NA	mRNA	NA
C11orf40|143501	C11orf40	143501	1	NaN	NA	mRNA	NA
C11orf41|25758	C11orf41	25758	1.08783	0.104512	0.18482	mRNA	0
C11orf42|160298	C11orf42	160298	0.995382	0.833515	0.886664	mRNA	15
C11orf45|219833	C11orf45	219833	1.50058	4.95e-07	8.58e-06	mRNA	12
C11orf46|120534	C11orf46	120534	0.583715	0.0606991	0.119768	mRNA	2
C11orf48|79081	C11orf48	79081	2.29011	6.79e-10	4.7e-08	mRNA	4
C11orf49|79096	C11orf49	79096	1.61444	0.00120973	0.00483662	mRNA	4
C11orf51|25906	C11orf51	25906	1.70883	0.00112226	0.00455033	mRNA	4
C11orf52|91894	C11orf52	91894	0.752692	1.89e-06	2.52e-05	mRNA	6
C11orf53|341032	C11orf53	341032	1.05845	0.0173271	NA	mRNA	NA
C11orf54|28970	C11orf54	28970	0.575763	4.25e-13	1.7e-10	mRNA	6
C11orf57|55216	C11orf57	55216	0.317354	6.52e-05	0.000444868	mRNA	2
C11orf58|10944	C11orf58	10944	0.424304	0.00230995	0.00824345	mRNA	23
C11orf59|55004	C11orf59	55004	1.42937	0.0818624	0.152049	mRNA	4
C11orf61|79684	C11orf61	79684	1.65413	5.08e-05	0.000363348	mRNA	1
C11orf63|79864	C11orf63	79864	0.878409	0.164816	0.265392	mRNA	8
C11orf64|283197	C11orf64	283197	1	NaN	NA	mRNA	NA
C11orf65|160140	C11orf65	160140	1.07333	0.481318	0.601115	mRNA	1
C11orf66|220004	C11orf66	220004	1.35447	0.000692989	0.00304078	mRNA	7
C11orf67|28971	C11orf67	28971	1.11998	0.44715	0.568995	mRNA	4
C11orf68|83638	C11orf68	83638	1.52543	0.0738643	0.140065	mRNA	3
C11orf70|85016	C11orf70	85016	1.21556	2.04e-05	0.00017311	mRNA	17
C11orf71|54494	C11orf71	54494	0.826026	0.243102	0.358498	mRNA	0
C11orf73|51501	C11orf73	51501	2.97832	4.79e-10	3.63e-08	mRNA	20
C11orf74|119710	C11orf74	119710	1.37416	0.0903613	0.164452	mRNA	16
C11orf75|56935	C11orf75	56935	1.40484	0.000778679	0.00334328	mRNA	4
C11orf80|79703	C11orf80	79703	1.28082	0.0603179	0.119135	mRNA	4
C11orf82|220042	C11orf82	220042	1.50318	1.03e-05	0.000100139	mRNA	10
C11orf83|790955	C11orf83	790955	1.53546	0.00206839	0.00752076	mRNA	3
C11orf84|144097	C11orf84	144097	2.31155	5.18e-09	2.25e-07	mRNA	3
C11orf85|283129	C11orf85	283129	0.944724	0.00129491	0.00512513	mRNA	0
C11orf86|254439	C11orf86	254439	1.02409	0.345308	0.467758	mRNA	4
C11orf87|399947	C11orf87	399947	1.07959	0.000363902	0.0018124	mRNA	0
C11orf88|399949	C11orf88	399949	0.999884	0.9975	0.99866	mRNA	5
C11orf9|745	C11orf9	745	1.11419	0.260909	0.378222	mRNA	0
C11orf90|387804	C11orf90	387804	0.958332	0.0410277	0.0871463	mRNA	0
C11orf92|399948	C11orf92	399948	0.782175	2.28e-06	2.93e-05	mRNA	6
C11orf93|120376	C11orf93	120376	0.888906	0.100643	0.179163	mRNA	6
C11orf94|143678	C11orf94	143678	1.00244	0.95376	NA	mRNA	NA
C11orf95|65998	C11orf95	65998	0.894453	0.433101	0.555169	mRNA	5
C12orf10|60314	C12orf10	60314	1.41819	0.0203184	0.0492632	mRNA	4
C12orf11|55726	C12orf11	55726	1.25642	0.369337	0.492336	mRNA	0
C12orf12|196477	C12orf12	196477	1.01519	0.728795	NA	mRNA	NA
C12orf23|90488	C12orf23	90488	1.71655	0.00262687	0.00917474	mRNA	2
C12orf24|29902	C12orf24	29902	1.66091	3.28e-05	0.000252526	mRNA	0
C12orf26|84190	C12orf26	84190	0.559502	7.45e-05	0.000497083	mRNA	2
C12orf27|283460	C12orf27	283460	0.91206	0.0398736	0.0852074	mRNA	6
C12orf29|91298	C12orf29	91298	1.10284	0.6342	0.734434	mRNA	23
C12orf32|83695	C12orf32	83695	2.50266	1.68e-11	2.98e-09	mRNA	10
C12orf34|84915	C12orf34	84915	1.13924	0.107418	0.188893	mRNA	4
C12orf35|55196	C12orf35	55196	0.869352	0.331631	0.45353	mRNA	9
C12orf36|283422	C12orf36	283422	1.0483	0.00403838	0.0130888	mRNA	0
C12orf39|80763	C12orf39	80763	0.935745	0.000588971	0.00267073	mRNA	6
C12orf4|57102	C12orf4	57102	1.27708	0.30108	0.421481	mRNA	2
C12orf40|283461	C12orf40	283461	1.03112	0.192024	NA	mRNA	NA
C12orf41|54934	C12orf41	54934	2.39849	9.13e-05	0.000585807	mRNA	0
C12orf42|374470	C12orf42	374470	1.01201	0.604257	0.709146	mRNA	9
C12orf43|64897	C12orf43	64897	0.667163	0.167062	0.268147	mRNA	0
C12orf44|60673	C12orf44	60673	2.06407	0.00010317	0.000646925	mRNA	4
C12orf45|121053	C12orf45	121053	2.13116	7.33e-08	1.86e-06	mRNA	16
C12orf47|51275	C12orf47	51275	2.65972	2.19e-07	4.42e-06	mRNA	4
C12orf48|55010	C12orf48	55010	1.76041	6.87e-08	1.77e-06	mRNA	10
C12orf49|79794	C12orf49	79794	0.588781	1.7e-06	2.31e-05	mRNA	2
C12orf5|57103	C12orf5	57103	1.38258	0.0684712	0.131917	mRNA	11
C12orf50|160419	C12orf50	160419	1.04061	0.0610348	0.120301	mRNA	1
C12orf51|283450	C12orf51	283450	1.13687	0.362223	0.485319	mRNA	25
C12orf52|84934	C12orf52	84934	1.3359	0.160059	0.259324	mRNA	3
C12orf53|196500	C12orf53	196500	1.18915	0.000673708	0.0029699	mRNA	17
C12orf54|121273	C12orf54	121273	0.994058	0.785408	0.851271	mRNA	0
C12orf56|115749	C12orf56	115749	0.99418	0.655693	0.751491	mRNA	0
C12orf57|113246	C12orf57	113246	1.28557	0.0550384	0.110821	mRNA	16
C12orf59|120939	C12orf59	120939	0.920865	0.10281	0.18229	mRNA	11
C12orf60|144608	C12orf60	144608	1.06608	0.578691	0.68711	mRNA	4
C12orf61|283416	C12orf61	283416	1.44555	0.00114592	0.00462923	mRNA	4
C12orf62|84987	C12orf62	84987	1.49091	0.0137367	0.0358591	mRNA	4
C12orf63|374467	C12orf63	374467	1.12052	0.00793508	0.0228603	mRNA	0
C12orf65|91574	C12orf65	91574	2.14661	6.69e-06	7.07e-05	mRNA	4
C12orf66|144577	C12orf66	144577	0.6523	0.0141729	0.036792	mRNA	2
C12orf68|387856	C12orf68	387856	0.969279	0.721309	0.802329	mRNA	14
C12orf69|440087	C12orf69	440087	1.18634	7.06e-05	0.000476025	mRNA	12
C12orf70|341346	C12orf70	341346	1.05403	0.0216844	0.0519305	mRNA	12
C12orf71|728858	C12orf71	728858	1.00131	0.950185	0.967395	mRNA	1
C12orf72|254013	C12orf72	254013	0.416572	3.96e-05	0.000295104	mRNA	6
C12orf73|728568	C12orf73	728568	2.09276	1.84e-06	2.46e-05	mRNA	4
C12orf74|338809	C12orf74	338809	0.983029	0.414877	0.537436	mRNA	0
C12orf75|387882	C12orf75	387882	1.02983	0.762856	0.834412	mRNA	4
C12orf76|400073	C12orf76	400073	1.93235	0.000252534	0.00134189	mRNA	1
C12orf77|196415	C12orf77	196415	1.01645	0.511737	NA	mRNA	NA
C13orf1|57213	C13orf1	57213	0.491495	0.000857394	0.00362641	mRNA	6
C13orf15|28984	C13orf15	28984	0.700112	9.4e-07	1.43e-05	mRNA	5
C13orf16|121793	C13orf16	121793	1.08926	0.00142129	0.00551517	mRNA	1
C13orf18|80183	C13orf18	80183	1.14193	0.0782469	0.146729	mRNA	11
C13orf23|80209	C13orf23	80209	0.993379	0.977487	0.98626	mRNA	25
C13orf26|122046	C13orf26	122046	1.02196	0.473703	NA	mRNA	NA
C13orf27|93081	C13orf27	93081	1.31572	0.067245	0.129979	mRNA	0
C13orf28|122258	C13orf28	122258	0.178052	0.995426	NA	mRNA	NA
C13orf29|283487	C13orf29	283487	1.26815	0.0381564	0.0821883	mRNA	13
C13orf30|144809	C13orf30	144809	1.05015	0.0542662	NA	mRNA	NA
C13orf31|144811	C13orf31	144811	0.503595	5.72e-07	9.59e-06	mRNA	11
C13orf33|84935	C13orf33	84935	1.04013	0.549605	0.662223	mRNA	14
C13orf34|79866	C13orf34	79866	2.02919	6.75e-06	7.12e-05	mRNA	10
C13orf35|400165	C13orf35	400165	0.962713	0.0610122	0.120265	mRNA	6
C13orf36|400120	C13orf36	400120	1.0238	0.215491	0.326977	mRNA	0
C13orf37|440145	C13orf37	440145	1.2639	0.137124	0.229134	mRNA	23
C13orf38|728591	C13orf38	728591	1.05464	0.074551	0.141134	mRNA	0
C13orf39|196541	C13orf39	196541	1.05644	0.0558182	NA	mRNA	NA
C14orf1|11161	C14orf1	11161	1.44539	0.0317273	0.0705868	mRNA	30
C14orf101|54916	C14orf101	54916	1.00872	0.968979	0.980211	mRNA	21
C14orf102|55051	C14orf102	55051	1.00493	0.97972	0.987645	mRNA	8
C14orf104|55172	C14orf104	55172	0.680962	0.0765707	0.144214	mRNA	21
C14orf105|55195	C14orf105	55195	0.786796	6.56e-06	6.95e-05	mRNA	6
C14orf106|55320	C14orf106	55320	0.920849	0.549204	0.661972	mRNA	2
C14orf109|26175	C14orf109	26175	0.911204	0.614261	0.718015	mRNA	30
C14orf115|55237	C14orf115	55237	0.9976	0.918636	NA	mRNA	NA
C14orf118|55668	C14orf118	55668	0.951562	0.70256	0.787859	mRNA	2
C14orf119|55017	C14orf119	55017	1.87848	0.0044127	0.0140947	mRNA	30
C14orf126|112487	C14orf126	112487	1.16122	0.441346	0.563352	mRNA	21
C14orf128|84837	C14orf128	84837	0.859163	0.248846	0.364709	mRNA	0
C14orf129|51527	C14orf129	51527	1.2875	0.133014	0.223799	mRNA	21
C14orf132|56967	C14orf132	56967	1.13754	0.0148044	0.0381403	mRNA	13
C14orf135|64430	C14orf135	64430	0.926555	0.674508	0.765881	mRNA	21
C14orf138|79609	C14orf138	79609	1.64144	7.23e-05	0.000484534	mRNA	1
C14orf139|79686	C14orf139	79686	0.823968	0.0244653	0.0572417	mRNA	5
C14orf142|84520	C14orf142	84520	0.898702	0.575524	0.684176	mRNA	30
C14orf143|90141	C14orf143	90141	1.08439	0.692031	0.779992	mRNA	30
C14orf145|145508	C14orf145	145508	1.18611	0.176069	0.279234	mRNA	10
C14orf147|171546	C14orf147	171546	1.46765	0.0108762	0.0295865	mRNA	21
C14orf148|122945	C14orf148	122945	1.06168	0.334836	0.456848	mRNA	1
C14orf149|112849	C14orf149	112849	1.58792	0.000285048	0.00148151	mRNA	7
C14orf153|84334	C14orf153	84334	1.76445	4.73e-05	0.000343667	mRNA	16
C14orf156|81892	C14orf156	81892	1.67403	0.000203162	0.00112809	mRNA	30
C14orf159|80017	C14orf159	80017	0.626394	0.00863175	0.0244946	mRNA	0
C14orf162|56936	C14orf162	56936	1.00779	0.672705	0.764432	mRNA	0
C14orf165|414767	C14orf165	414767	1.01908	0.571565	NA	mRNA	NA
C14orf166|51637	C14orf166	51637	2.04372	0.0002672	0.00140449	mRNA	30
C14orf166B|145497	C14orf166B	145497	1.00957	0.721099	NA	mRNA	NA
C14orf167|55449	C14orf167	55449	0.693629	0.0188391	0.046381	mRNA	0
C14orf169|79697	C14orf169	79697	1.64907	0.00615654	0.0185667	mRNA	4
C14orf174|161394	C14orf174	161394	0.764093	0.00216415	0.0078122	mRNA	8
C14orf176|643382	C14orf176	643382	1.20779	0.0214831	0.0515291	mRNA	0
C14orf177|283598	C14orf177	283598	0.953372	0.598274	NA	mRNA	NA
C14orf178|283579	C14orf178	283579	1.01046	0.623816	0.726072	mRNA	0
C14orf179|112752	C14orf179	112752	1.56273	0.00350029	0.0116351	mRNA	4
C14orf180|400258	C14orf180	400258	0.944606	0.00025419	0.00134793	mRNA	6
C14orf181|400223	C14orf181	400223	1.3712	5.27e-06	5.79e-05	mRNA	1
C14orf182|283551	C14orf182	283551	1.28851	0.000236833	0.00127653	mRNA	1
C14orf183|196913	C14orf183	196913	1.0507	0.0399027	NA	mRNA	NA
C14orf184|650662	C14orf184	650662	1.06864	0.00141468	0.00549725	mRNA	1
C14orf19|280655	C14orf19	280655	0.946342	0.260828	0.3782	mRNA	0
C14orf2|9556	C14orf2	9556	1.76467	0.000225395	0.00122375	mRNA	30
C14orf21|161424	C14orf21	161424	0.609019	2.72e-05	0.000217621	mRNA	2
C14orf23|387978	C14orf23	387978	1.08473	4.46e-05	NA	mRNA	NA
C14orf28|122525	C14orf28	122525	1.20359	0.264193	0.381771	mRNA	19
C14orf33|100129075	C14orf33	100129075	1.06777	0.569281	0.679245	mRNA	21
C14orf34|645687	C14orf34	645687	1.09707	1.3e-05	0.000120057	mRNA	0
C14orf37|145407	C14orf37	145407	0.929293	0.303773	0.42448	mRNA	2
C14orf39|317761	C14orf39	317761	1.02453	0.308431	NA	mRNA	NA
C14orf4|64207	C14orf4	64207	1.29654	0.112289	0.195534	mRNA	13
C14orf43|91748	C14orf43	91748	0.802619	0.14887	0.244562	mRNA	8
C14orf45|80127	C14orf45	80127	0.677877	0.0185332	0.0457483	mRNA	21
C14orf48|256369	C14orf48	256369	1.03321	0.191107	NA	mRNA	NA
C14orf49|161176	C14orf49	161176	0.813749	0.00392308	0.0127874	mRNA	8
C14orf50|145376	C14orf50	145376	1.07315	0.0525677	0.106775	mRNA	0
C14orf53|440184	C14orf53	440184	0.966415	0.346277	NA	mRNA	NA
C14orf64|388011	C14orf64	388011	0.832609	2.59e-09	1.32e-07	mRNA	6
C14orf68|283600	C14orf68	283600	0.981737	0.428754	0.550698	mRNA	0
C14orf70|283601	C14orf70	283601	1.04916	0.228621	NA	mRNA	NA
C14orf72|145200	C14orf72	145200	1.09556	0.0242691	0.0568695	mRNA	4
C14orf73|91828	C14orf73	91828	0.824686	0.00112016	0.00454383	mRNA	7
C14orf79|122616	C14orf79	122616	1.11568	0.459477	0.580389	mRNA	3
C14orf80|283643	C14orf80	283643	1.51841	4.16e-05	0.000307779	mRNA	3
C14orf86|283592	C14orf86	283592	0.995113	0.910539	NA	mRNA	NA
C14orf93|60686	C14orf93	60686	1.10237	0.621383	0.724066	mRNA	3
C15orf17|57184	C15orf17	57184	0.706713	0.0863094	0.158513	mRNA	7
C15orf2|23742	C15orf2	23742	1.0089	0.633881	0.734161	mRNA	1
C15orf21|283651	C15orf21	283651	0.763301	0.0286143	0.0648768	mRNA	0
C15orf23|90417	C15orf23	90417	2.12243	1.59e-08	5.56e-07	mRNA	10
C15orf24|56851	C15orf24	56851	1.53791	0.0411559	0.0873418	mRNA	20
C15orf26|161502	C15orf26	161502	0.937515	0.00644693	0.0192673	mRNA	5
C15orf27|123591	C15orf27	123591	1.14419	0.00426902	0.0137057	mRNA	4
C15orf28|80035	C15orf28	80035	1.01566	0.716822	0.799329	mRNA	15
C15orf29|79768	C15orf29	79768	2.69941	1.83e-07	3.85e-06	mRNA	1
C15orf32|145858	C15orf32	145858	1.05133	0.214406	NA	mRNA	NA
C15orf33|196951	C15orf33	196951	0.692326	1.32e-07	2.96e-06	mRNA	2
C15orf34|80072	C15orf34	80072	0.925186	0.464727	0.585433	mRNA	11
C15orf37|283687	C15orf37	283687	0.940649	0.592974	0.699067	mRNA	0
C15orf38|348110	C15orf38	348110	0.526975	7.43e-06	7.7e-05	mRNA	2
C15orf39|56905	C15orf39	56905	0.963456	0.801593	0.863377	mRNA	14
C15orf40|123207	C15orf40	123207	1.0541	0.836638	0.888958	mRNA	0
C15orf41|84529	C15orf41	84529	1.77248	0.00185318	0.00687344	mRNA	0
C15orf42|90381	C15orf42	90381	1.66096	5.39e-13	2.09e-10	mRNA	10
C15orf43|145645	C15orf43	145645	1.0041	0.95095	NA	mRNA	NA
C15orf44|81556	C15orf44	81556	0.482739	0.0482484	0.0994839	mRNA	2
C15orf48|84419	C15orf48	84419	1.00807	0.901321	0.934994	mRNA	12
C15orf5|81698	C15orf5	81698	1.07202	0.00181938	0.00676628	mRNA	1
C15orf50|414926	C15orf50	414926	0.941177	0.00206183	0.00750183	mRNA	0
C15orf51|196968	C15orf51	196968	0.90769	0.143738	0.237928	mRNA	15
C15orf52|388115	C15orf52	388115	1.48341	8.83e-06	8.83e-05	mRNA	1
C15orf53|400359	C15orf53	400359	0.999695	0.988895	0.993185	mRNA	9
C15orf54|400360	C15orf54	400360	0.989417	0.793029	0.857179	mRNA	5
C15orf55|256646	C15orf55	256646	1.04952	0.0189336	0.0465532	mRNA	1
C15orf56|644809	C15orf56	644809	1.02338	0.299347	0.419554	mRNA	0
C15orf57|90416	C15orf57	90416	1.30596	0.18235	0.286867	mRNA	4
C15orf58|390637	C15orf58	390637	1.19517	0.299399	0.419591	mRNA	3
C15orf59|388135	C15orf59	388135	0.994668	0.915986	0.945048	mRNA	14
C15orf60|283677	C15orf60	283677	1.01087	0.696238	NA	mRNA	NA
C15orf61|145853	C15orf61	145853	1.44373	0.044638	0.0933676	mRNA	4
C15orf62|643338	C15orf62	643338	1.1651	0.114706	0.198838	mRNA	1
C15orf63|25764	C15orf63	25764	1.24516	0.179743	0.283673	mRNA	4
C16orf11|146325	C16orf11	146325	0.990915	0.657794	NA	mRNA	NA
C16orf13|84326	C16orf13	84326	1.24993	0.0229046	0.0542582	mRNA	4
C16orf3|750	C16orf3	750	0.968809	0.244903	0.360298	mRNA	1
C16orf42|115939	C16orf42	115939	1.5221	0.0246678	0.0576077	mRNA	3
C16orf45|89927	C16orf45	89927	0.898058	0.385293	0.50834	mRNA	14
C16orf46|123775	C16orf46	123775	1.67031	0.00299262	0.010224	mRNA	0
C16orf48|84080	C16orf48	84080	1.35399	0.00782859	0.0226331	mRNA	3
C16orf5|29965	C16orf5	29965	0.900129	0.493405	0.611991	mRNA	3
C16orf52|730094	C16orf52	730094	0.867935	0.469118	0.589875	mRNA	8
C16orf53|79447	C16orf53	79447	1.32576	0.109126	0.191253	mRNA	3
C16orf54|283897	C16orf54	283897	0.96117	0.631278	0.732068	mRNA	9
C16orf55|124045	C16orf55	124045	1.25122	0.15583	0.253726	mRNA	3
C16orf57|79650	C16orf57	79650	2.5203	3.61e-08	1.06e-06	mRNA	4
C16orf58|64755	C16orf58	64755	1.63682	0.0258237	0.0596948	mRNA	3
C16orf59|80178	C16orf59	80178	1.59095	3.04e-11	4.68e-09	mRNA	10
C16orf61|56942	C16orf61	56942	1.98176	8.2e-06	8.35e-05	mRNA	20
C16orf62|57020	C16orf62	57020	0.395812	6.61e-06	6.99e-05	mRNA	18
C16orf63|123811	C16orf63	123811	0.587443	0.0181955	0.0450681	mRNA	2
C16orf68|79091	C16orf68	79091	2.53725	1.22e-08	4.46e-07	mRNA	7
C16orf7|9605	C16orf7	9605	1.70937	6.76e-05	0.000458578	mRNA	7
C16orf70|80262	C16orf70	80262	1.42772	0.200355	0.308548	mRNA	0
C16orf71|146562	C16orf71	146562	1.07779	0.384228	0.507301	mRNA	3
C16orf72|29035	C16orf72	29035	0.454587	0.000624418	0.00279585	mRNA	2
C16orf73|254528	C16orf73	254528	0.981538	0.292816	0.412744	mRNA	0
C16orf74|404550	C16orf74	404550	1.1359	0.00260592	0.00912007	mRNA	4
C16orf75|116028	C16orf75	116028	1.42796	0.000474119	0.00223531	mRNA	10
C16orf78|123970	C16orf78	123970	1.00973	0.813006	NA	mRNA	NA
C16orf79|283870	C16orf79	283870	1.24901	2.06e-05	0.000174669	mRNA	1
C16orf80|29105	C16orf80	29105	1.58496	0.0750607	0.141914	mRNA	4
C16orf81|283860	C16orf81	283860	1.03592	0.0888426	0.162246	mRNA	1
C16orf82|162083	C16orf82	162083	1.0516	0.0222633	NA	mRNA	NA
C16orf86|388284	C16orf86	388284	0.87309	0.175619	0.278602	mRNA	3
C16orf87|388272	C16orf87	388272	0.825189	0.270708	0.388602	mRNA	2
C16orf88|400506	C16orf88	400506	1.82691	0.0110372	0.0299563	mRNA	0
C16orf89|146556	C16orf89	146556	1.05171	0.317628	0.438342	mRNA	0
C16orf90|646174	C16orf90	646174	1.05704	0.0148126	NA	mRNA	NA
C16orf91|283951	C16orf91	283951	1.62906	0.0246878	0.0576299	mRNA	4
C16orf92|146378	C16orf92	146378	1.00661	0.836623	NA	mRNA	NA
C16orf93|90835	C16orf93	90835	1.56076	1.76e-08	6.01e-07	mRNA	7
C17orf100|388327	C17orf100	388327	1.13111	0.363232	0.486387	mRNA	0
[truncated: 32,188 more rows]
